# Supplementary material for: Identification of Heilongjiang crossbred beef cattle pedigrees and reveals functional genes related to economic traits based on whole-genome SNP data
Source: Front Genet. 2024 Jul 25;15:1435793. doi: 10.3389/fgene.2024.1435793 (PMC11306169; doi:10.3389/fgene.2024.1435793)
Supplement: Supplementary file 1 [file Table3.xlsx]

## Sheet: Table S1
Supplementary Table 1. Summary of sequencing statistics.
Sample ID	BioProject	Accession number	Breed	Total reads	Mapped reads	Mapping_rate	Mean_depth(X)	Sample origin place
G90120A	PRJNA1101862	SRR28754669	Mengshan	208803872	208562405	0.9988	11.1968	Jiamusi, Heilongjiang, China
G90121A	PRJNA1101862	SRR28754668	Mengshan	225474123	225208600	0.9988	12.1147	Jiamusi, Heilongjiang, China
G90122A	PRJNA1101862	SRR28754658	Mengshan	263602020	263297802	0.9988	14.1546	Jiamusi, Heilongjiang, China
G90123A	PRJNA1101862	SRR28754657	Mengshan	281533959	281251601	0.999	15.1364	Jiamusi, Heilongjiang, China
G90125A	PRJNA1101862	SRR28754656	Mengshan	217571442	217330311	0.9989	11.6813	Jiamusi, Heilongjiang, China
G90126A	PRJNA1101862	SRR28754655	Mengshan	284982848	284683720	0.999	15.2893	Jiamusi, Heilongjiang, China
G90127A	PRJNA1101862	SRR28754654	Mengshan	271573276	271130737	0.9984	14.5801	Jiamusi, Heilongjiang, China
G90128A	PRJNA1101862	SRR28754653	Mengshan	246083966	245794028	0.9988	13.2063	Jiamusi, Heilongjiang, China
G90129A	PRJNA1101862	SRR28754652	Mengshan	285246896	284831985	0.9985	15.3317	Jiamusi, Heilongjiang, China
G90130A	PRJNA1101862	SRR28754651	Mengshan	222776443	222491589	0.9987	11.9545	Jiamusi, Heilongjiang, China
G90131A	PRJNA1101862	SRR28754667	Mengshan	279252643	279023193	0.9992	14.9967	Jiamusi, Heilongjiang, China
G90132A	PRJNA1101862	SRR28754666	Mengshan	290895460	290583298	0.9989	15.6399	Jiamusi, Heilongjiang, China
XG1822A	PRJNA1101862	SRR28754665	Mengshan	338867132	338390591	0.9986	18.1883	Jiamusi, Heilongjiang, China
XM1698A	PRJNA1101862	SRR28754664	Mengshan	334020218	333607940	0.9988	17.9654	Jiamusi, Heilongjiang, China
ZG01A	PRJNA1101862	SRR28754663	Mengshan	360668574	360243145	0.9988	19.396	Jiamusi, Heilongjiang, China
ZG02A	PRJNA1101862	SRR28754662	Mengshan	339011760	338673397	0.999	18.2331	Jiamusi, Heilongjiang, China
ZG03A	PRJNA1101862	SRR28754661	Mengshan	338616787	338143494	0.9986	18.2054	Jiamusi, Heilongjiang, China
ZM02A	PRJNA1101862	SRR28754660	Mengshan	333106990	332675377	0.9987	17.915	Jiamusi, Heilongjiang, China
ZM04A	PRJNA1101862	SRR28754659	Mengshan	413019497	412585540	0.9989	22.2509	Jiamusi, Heilongjiang, China

## Sheet: Table S2
Supplementary Table 2. Summary of additional cattle sample information.
Sample ID	BioProject	Accession number	Breed	Group	Mapping_rate	Mean_depth(X)	3X	X_depth	Y_depth	Sample origin place
SRR934395	PRJNA210523	SRR934395	Hanwoo	East Asian taurine	0.9972	9.6278	0.9458	8.62536	0.0966397	Chuncheon, Kangwon-do, Korea
SRR934397	PRJNA210523	SRR934397	Hanwoo	East Asian taurine	0.9977	8.3728	0.9283	7.61816	0.081541	Chuncheon, Kangwon-do, Korea
SRR934398	PRJNA210523	SRR934398	Hanwoo	East Asian taurine	0.9963	10.1025	0.9556	10.4854	0.309378	Chuncheon, Kangwon-do, Korea
SRR934400	PRJNA210523	SRR934400	Hanwoo	East Asian taurine	0.9979	12.0924	0.9538	11.7781	0.106427	Chuncheon, Kangwon-do, Korea
SRR934401	PRJNA210523	SRR934401	Hanwoo	East Asian taurine	0.9979	13.3862	0.9616	12.7538	0.106696	Chuncheon, Kangwon-do, Korea
SRR934415	PRJNA210519	SRR934415	Hanwoo	East Asian taurine	0.9985	12.992	0.9656	6.76392	6.55183	Chuncheon, Kangwon-do, Korea
SRR934417	PRJNA210519	SRR934417	Hanwoo	East Asian taurine	0.9982	12.7709	0.9635	6.73874	6.40144	Chuncheon, Kangwon-do, Korea
SRR934418	PRJNA210519	SRR934418	Hanwoo	East Asian taurine	0.9981	13.2806	0.9684	6.8227	7.00899	Chuncheon, Kangwon-do, Korea
SRR934419	PRJNA210519	SRR934419	Hanwoo	East Asian taurine	0.9982	12.5668	0.9673	6.42339	6.63621	Chuncheon, Kangwon-do, Korea
SRR934432	PRJNA210519	SRR934432	Hanwoo	East Asian taurine	0.9984	13.5425	0.9714	6.67291	7.19995	Chuncheon, Kangwon-do, Korea
SRR934433	PRJNA210519	SRR934433	Hanwoo	East Asian taurine	0.9911	12.2428	0.9645	6.36897	6.33062	Chuncheon, Kangwon-do, Korea
SRR934434	PRJNA210519	SRR934434	Hanwoo	East Asian taurine	0.9986	12.5103	0.966	6.35786	6.4903	Chuncheon, Kangwon-do, Korea
SRR934435	PRJNA210519	SRR934435	Hanwoo	East Asian taurine	0.998	11.4713	0.9626	5.77911	6.03937	Chuncheon, Kangwon-do, Korea
SRR934436	PRJNA210519	SRR934436	Hanwoo	East Asian taurine	0.9986	11.3457	0.9596	5.86234	5.85221	Chuncheon, Kangwon-do, Korea
SRR934437	PRJNA210519	SRR934437	Hanwoo	East Asian taurine	0.9983	11.8099	0.9637	5.85403	6.20921	Chuncheon, Kangwon-do, Korea
Mishima01	PRJDB2660	DRR001762,72,74	Mishima	East Asian taurine	0.991	11.6248	0.9326	9.0778	0.0918327	Mishima Island, Japan
Mishima02	PRJDB2660	DRR001763,65	Mishima	East Asian taurine	0.9947	7.1516	0.7972	5.48972	0.0614294	Mishima Island, Japan
Mishima03	PRJDB2660	DRR001764,66	Mishima	East Asian taurine	0.9939	9.2628	0.8982	7.3151	0.0764319	Mishima Island, Japan
Mishima04	PRJDB2660	DRR001767,73	Mishima	East Asian taurine	0.9892	9.9498	0.8821	7.34361	0.082276	Mishima Island, Japan
Mishima05	PRJDB2660	DRR001768,75,82	Mishima	East Asian taurine	0.988	12.3929	0.9362	9.20032	0.0938121	Mishima Island, Japan
Mishima06	PRJDB2660	DRR001769,76,79	Mishima	East Asian taurine	0.9892	13.92	0.9342	10.4769	0.115887	Mishima Island, Japan
Mishima07	PRJDB2660	DRR001770,77,80	Mishima	East Asian taurine	0.9871	12.8271	0.9246	9.49306	0.247188	Mishima Island, Japan
Mishima08	PRJDB2660	DRR001771,78,81	Mishima	East Asian taurine	0.986	11.838	0.9361	5.01935	5.09662	Mishima Island, Japan
SRR1343166	PRJNA176557	SRR1343166	Gelbvieh	Eurasian taurine	0.9971	8.9627	0.9464	4.43482	5.50243	München, Bavaria, Germany
SRR1346388	PRJNA176557	SRR1346388	Gelbvieh	Eurasian taurine	0.9903	11.4382	0.9698	5.7372	7.07448	München, Bavaria, Germany
SRR1348575	PRJNA176557	SRR1348575	Gelbvieh	Eurasian taurine	0.9913	12.1891	0.9714	6.06464	7.38625	München, Bavaria, Germany
SRR1355236	PRJNA176557	SRR1355236	Gelbvieh	Eurasian taurine	0.9638	13.8701	0.9305	7.33099	8.94284	München, Bavaria, Germany
SRR1365112	PRJNA176557	SRR1365112	Gelbvieh	Eurasian taurine	0.9926	14.3699	0.9766	7.43568	9.18349	München, Bavaria, Germany
SRR1425154	PRJNA176557	SRR1425154	Gelbvieh	Eurasian taurine	0.9942	16.351	0.9785	8.34259	9.9752	München, Bavaria, Germany
SRR1525617	PRJNA256210	SRR1525617	Simmental	Eurasian taurine	0.9946	11.9769	0.9695	6.14531	7.26324	Geneve, Switzerland
SRR1525619	PRJNA256210	SRR1525619	Simmental	Eurasian taurine	0.9918	11.0807	0.9612	5.00911	5.96457	Geneve, Switzerland
SRR1525621	PRJNA256210	SRR1525621	Simmental	Eurasian taurine	0.9906	11.1448	0.967	5.47217	6.60223	Geneve, Switzerland
SRR1525700	PRJNA256210	SRR1525700	Simmental	Eurasian taurine	0.9926	12.5916	0.9705	6.48137	7.5948	Geneve, Switzerland
SRR1525701	PRJNA256210	SRR1525701	Simmental	Eurasian taurine	0.9902	12.4156	0.9724	6.24268	7.79874	Geneve, Switzerland
SRR1525702	PRJNA256210	SRR1525702	Simmental	Eurasian taurine	0.9935	13.5684	0.9738	6.67891	8.04357	Geneve, Switzerland
SRR1525703	PRJNA256210	SRR1525703	Simmental	Eurasian taurine	0.9427	15.1731	0.9779	7.46185	9.05736	Geneve, Switzerland
SRR1525705	PRJNA256210	SRR1525705	Simmental	Eurasian taurine	0.9893	13.682	0.9751	6.72298	8.02563	Geneve, Switzerland
SRR1346386	PRJNA176557	SRR1346386	Holstein	European taurine	0.9943	12.2611	0.9722	6.38194	6.25285	Netherlands
SRR1346389	PRJNA176557	SRR1346389	Holstein	European taurine	0.9917	11.4262	0.9672	5.69741	5.35404	Netherlands
SRR1346390	PRJNA176557	SRR1346390	Holstein	European taurine	0.9926	11.6792	0.9685	5.57261	5.42835	Netherlands
SRR1348583	PRJNA176557	SRR1348583	Holstein	European taurine	0.9917	22.0973	0.9835	11.2075	11.1362	Netherlands
SRR1425129	PRJNA176557	SRR1425129	Holstein	European taurine	0.9915	15.9835	0.9789	8.30538	8.12245	Netherlands
SRR1425133	PRJNA176557	SRR1425133	Holstein	European taurine	0.9901	16.0324	0.979	8.12266	7.99095	Netherlands
SRR1425134	PRJNA176557	SRR1425134	Holstein	European taurine	0.9912	15.9204	0.9774	8.06036	8.00266	Netherlands
SRR1425144	PRJNA176557	SRR1425144	Holstein	European taurine	0.9918	15.8327	0.9779	7.93483	7.46917	Netherlands
SRR1343172	PRJNA176557	SRR1343172	Angus	European taurine	0.9986	12.5372	0.9699	6.19243	6.46924	Aberdeenshire, Scotland, UK
SRR1346376	PRJNA176557	SRR1346376	Angus	European taurine	0.9938	12.663	0.9715	6.36891	6.28768	Aberdeenshire, Scotland, UK
SRR1348580	PRJNA176557	SRR1348580	Angus	European taurine	0.9919	11.7672	0.9694	6.06354	5.69824	Aberdeenshire, Scotland, UK
SRR1348581	PRJNA176557	SRR1348581	Angus	European taurine	0.9917	11.1201	0.9672	5.59879	5.70226	Aberdeenshire, Scotland, UK
SRR1355237	PRJNA176557	SRR1355237	Angus	European taurine	0.9954	13.7841	0.9762	7.00071	6.89856	Aberdeenshire, Scotland, UK
SRR1355239	PRJNA176557	SRR1355239	Angus	European taurine	0.9954	13.9812	0.9736	6.35121	6.20685	Aberdeenshire, Scotland, UK
SRR1365103	PRJNA176557	SRR1365103	Angus	European taurine	0.9886	15.3652	0.9785	7.93706	8.07496	Aberdeenshire, Scotland, UK
SRR1365113	PRJNA176557	SRR1365113	Angus	European taurine	0.9909	13.751	0.9732	6.82569	6.81474	Aberdeenshire, Scotland, UK
SRR1365129	PRJNA176557	SRR1365129	Angus	European taurine	0.9903	15.5042	0.9783	7.92549	7.94231	Aberdeenshire, Scotland, UK
SRR1365144	PRJNA176557	SRR1365144	Angus	European taurine	0.993	16.2735	0.9785	7.98998	7.55997	Aberdeenshire, Scotland, UK
SRR1425124	PRJNA176557	SRR1425124	Angus	European taurine	0.9942	16.442	0.9795	8.36089	8.44806	Aberdeenshire, Scotland, UK
SRR1425145	PRJNA176557	SRR1425145	Angus	European taurine	0.9931	13.1501	0.9744	6.60061	6.74658	Aberdeenshire, Scotland, UK
SRR1425146	PRJNA176557	SRR1425146	Angus	European taurine	0.9643	11.6078	0.9684	5.96327	5.97508	Aberdeenshire, Scotland, UK
SRR1525580	PRJNA256210	SRR1525580	Angus	European taurine	0.9955	8.9397	0.9498	4.4695	4.73357	Aberdeenshire, Scotland, UK

## Sheet: Table S3
Supplementary Table 3. Inbreeding coefficient of each individual in each breed.
Group	Breed	Inbreeding coefficient
Europe Taurus	Angus	0.183198
Europe Taurus	Angus	0.19592
Europe Taurus	Angus	0.222462
Europe Taurus	Angus	0.221385
Europe Taurus	Angus	0.30355
Europe Taurus	Angus	0.170459
Europe Taurus	Angus	0.207341
Europe Taurus	Angus	0.135619
Europe Taurus	Angus	0.0943662
Europe Taurus	Angus	0.209061
Europe Taurus	Angus	0.226491
Europe Taurus	Angus	0.181847
Europe Taurus	Angus	0.196001
Europe Taurus	Angus	0.216756
Europe Asian Taurus	Gelbvieh	0.169669
Europe Asian Taurus	Gelbvieh	0.0974355
Europe Asian Taurus	Gelbvieh	0.134101
Europe Asian Taurus	Gelbvieh	0.125846
Europe Asian Taurus	Gelbvieh	0.128194
Europe Asian Taurus	Gelbvieh	0.136463
East Asian Taurus	Hanwoo	0.122441
East Asian Taurus	Hanwoo	0.123568
East Asian Taurus	Hanwoo	0.00854219
East Asian Taurus	Hanwoo	0.118954
East Asian Taurus	Hanwoo	0.105182
East Asian Taurus	Hanwoo	0.128378
East Asian Taurus	Hanwoo	0.121727
East Asian Taurus	Hanwoo	0.117221
East Asian Taurus	Hanwoo	0.124595
East Asian Taurus	Hanwoo	0.116482
East Asian Taurus	Hanwoo	0.124397
East Asian Taurus	Hanwoo	0.131897
East Asian Taurus	Hanwoo	0.12076
East Asian Taurus	Hanwoo	0.110518
East Asian Taurus	Hanwoo	0.1114
Europe Taurus	Holstein	0.148021
Europe Taurus	Holstein	0.161646
Europe Taurus	Holstein	0.147819
Europe Taurus	Holstein	0.107529
Europe Taurus	Holstein	0.199478
Europe Taurus	Holstein	0.15725
Europe Taurus	Holstein	0.206549
Europe Taurus	Holstein	0.18161
East Asian Taurus	Mishima	0.162959
East Asian Taurus	Mishima	0.077321
East Asian Taurus	Mishima	0.2395
East Asian Taurus	Mishima	0.201481
East Asian Taurus	Mishima	0.150397
East Asian Taurus	Mishima	0.132707
East Asian Taurus	Mishima	0.173832
East Asian Taurus	Mishima	0.297634
Europe Asian Taurus	Simmental	0.149335
Europe Asian Taurus	Simmental	0.125349
Europe Asian Taurus	Simmental	0.134674
Europe Asian Taurus	Simmental	0.219721
Europe Asian Taurus	Simmental	0.109258
Europe Asian Taurus	Simmental	0.135893
Europe Asian Taurus	Simmental	0.156572
Europe Asian Taurus	Simmental	0.204319
Heilongjiang Crossbred beef cattle	HLJ	0.219154
Heilongjiang Crossbred beef cattle	HLJ	0.0750479
Heilongjiang Crossbred beef cattle	HLJ	0.172315
Heilongjiang Crossbred beef cattle	HLJ	0.0798372
Heilongjiang Crossbred beef cattle	HLJ	0.0858728
Heilongjiang Crossbred beef cattle	HLJ	0.228838
Heilongjiang Crossbred beef cattle	HLJ	0.214263
Heilongjiang Crossbred beef cattle	HLJ	0.0649657
Heilongjiang Crossbred beef cattle	HLJ	0.162078
Heilongjiang Crossbred beef cattle	HLJ	0.24816
Heilongjiang Crossbred beef cattle	HLJ	0.161521
Heilongjiang Crossbred beef cattle	HLJ	0.224038
Heilongjiang Crossbred beef cattle	HLJ	0.236558
Heilongjiang Crossbred beef cattle	HLJ	0.141178
Heilongjiang Crossbred beef cattle	HLJ	0.102445
Heilongjiang Crossbred beef cattle	HLJ	0.200728
Heilongjiang Crossbred beef cattle	HLJ	0.110289
Heilongjiang Crossbred beef cattle	HLJ	0.0840418
Heilongjiang Crossbred beef cattle	HLJ	0.0931036

## Sheet: Table S4
Supplementary Table 4. The number and length of ROHs on each chromosome in Crossbred beef cattle.
Chrom	The number of ROHs	The length of ROHs (Mb)
1	2123	500.103
2	1786	456.219
3	1566	425.711
4	1482	384.378
5	1521	444.869
6	1453	379.771
7	1513	398.126
8	1391	335.397
9	1298	297.576
10	1296	333.673
11	1287	307.407
12	989	253.772
13	952	275.234
14	1056	314.555
15	999	248.443
16	1045	284.379
17	826	186.32
18	796	208.24
19	651	165.491
20	1012	386.314
21	898	275.268
22	798	226.269
23	513	124.457
24	818	226.505
25	459	122.323
26	635	153.906
27	530	148.787
28	497	97.872
29	512	121.593

## Sheet: Table S5
Supplementary Table 5. A summary of genes from ROH islands in Crossbred beef cattle.
Chrom	Starting position	Ending position	ROH frequency	Gene
17	47685804	47734069	0.894737	TMEM132D
17	47735274	47757897	0.894737	TMEM132D
8	72628971	72666374	0.842105	MIR2285AE
8	72628971	72666374	0.842105	DOCK5
16	44988206	45029876	0.842105	RERE
1	129412782	129469684	0.789474	LOC112448327
2	71028556	71131169	0.789474	STEAP3
2	71028556	71131169	0.789474	C2H2orf76
2	71134132	71236434	0.789474	DBI
2	71134132	71236434	0.789474	TMEM37
2	71134132	71236434	0.789474	C2H2orf76
14	22804326	22821457	0.789474	XKR4
14	22830562	22934440	0.789474	TRNAT-AGU
14	22830562	22934440	0.789474	XKR4
14	22980711	23113513	0.789474	TGS1
14	22980711	23113513	0.789474	TMEM68
14	23133381	23198016	0.789474	LYN
14	23203443	23357853	0.789474	RPS20
14	23203443	23357853	0.789474	LOC112449628
14	23203443	23357853	0.789474	LOC112449630
14	23203443	23357853	0.789474	MOS
14	23203443	23357853	0.789474	LYN
14	23203443	23357853	0.789474	PLAG1
14	23369282	23401491	0.789474	CHCHD7
14	23369282	23401491	0.789474	PLAG1
14	40043631	40071345	0.789474	ZFHX4
1	1741048	1827401	0.736842	ITSN1
7	19811212	19952237	0.736842	EBI3
7	19811212	19952237	0.736842	YJU2
7	19811212	19952237	0.736842	ANKRD24
7	19811212	19952237	0.736842	SIRT6
7	19811212	19952237	0.736842	CREB3L3
7	19811212	19952237	0.736842	MAP2K2
7	70764445	70773902	0.736842	RNF145
11	14601805	14714885	0.736842	DPY30
11	14601805	14714885	0.736842	SPAST
11	14601805	14714885	0.736842	MEMO1
14	595675	635177	0.736842	SCRT1
14	595675	635177	0.736842	DGAT1
14	595675	635177	0.736842	HSF1
14	595675	635177	0.736842	BOP1
14	20691806	20733447	0.736842	SNTG1
14	27904847	27904847	0.736842	NKAIN3
16	43051942	43071032	0.736842	PEX14
16	43082830	43109944	0.736842	PEX14
1	126734134	126746321	0.684211	GK5
1	126782441	126826302	0.684211	GK5
2	21003529	21080133	0.684211	LOC112442314
2	21003529	21080133	0.684211	LOC112442315
2	21003529	21080133	0.684211	LNPK
2	37327775	37449425	0.684211	TANC1
2	71942087	71974218	0.684211	LOC112442721
2	71942087	71974218	0.684211	RALB
2	71992983	71998020	0.684211	RALB
3	13217095	13338377	0.684211	LOC112445940
11	25753381	25794385	0.684211	THADA
11	25800971	25854468	0.684211	THADA
14	582732	588984	0.684211	FBXL6
14	582732	588984	0.684211	TMEM249
14	20603754	20685574	0.684211	SNTG1
14	40036397	40039082	0.684211	ZFHX4
16	43115240	43202128	0.684211	DFFA
16	43115240	43202128	0.684211	CORT
16	43115240	43202128	0.684211	TRNAR-CCG
16	43115240	43202128	0.684211	CENPS
16	43115240	43202128	0.684211	PGD
16	43115240	43202128	0.684211	KIF1B
16	43850570	43991206	0.684211	LOC112441924
16	43850570	43991206	0.684211	SLC25A33
16	43850570	43991206	0.684211	TMEM201
17	47788822	47821529	0.684211	TMEM132D
24	41401429	41475295	0.684211	LOC100849069
24	41401429	41475295	0.684211	ANKRD12
24	41401429	41475295	0.684211	NDUFV2
24	41478276	41515772	0.684211	ANKRD12
24	41579610	41592877	0.684211	LOC112444203
1	2306639	2412985	0.631579	LOC112447121
1	2306639	2412985	0.631579	LOC526226
1	2306639	2412985	0.631579	IL10RB
1	2306639	2412985	0.631579	IFNAR2
1	32870406	32877461	0.631579	CADM2
1	126408820	126518593	0.631579	TRNAG-UCC
1	126408820	126518593	0.631579	PLS1
1	126408820	126518593	0.631579	ATR
1	126521583	126577547	0.631579	ATR
1	126609527	126615973	0.631579	XRN1
1	126781038	126781038	0.631579	GK5
1	126838417	126880308	0.631579	TFDP2
3	13343297	13365303	0.631579	LOC101906176
3	28235304	28288880	0.631579	LOC112445967
3	28235304	28288880	0.631579	TSPAN2
3	28295624	28364843	0.631579	SYCP1
3	28295624	28364843	0.631579	TSPAN2
3	28295624	28364843	0.631579	TSHB
3	28368656	28417618	0.631579	SYCP1
3	83515697	83560762	0.631579	LOC101906730
3	83515697	83560762	0.631579	PATJ
3	109195634	109268262	0.631579	LOC107132345
5	9311810	9357918	0.631579	PPP1R12A
5	9360456	9391744	0.631579	PPP1R12A
5	9402937	9423451	0.631579	PPP1R12A
7	38025175	38111639	0.631579	CDHR2
7	38025175	38111639	0.631579	GPRIN1
7	38025175	38111639	0.631579	SNCB
7	38025175	38111639	0.631579	EIF4E1B
10	43663068	43758593	0.631579	ABHD12B
10	43663068	43758593	0.631579	NIN
10	43663068	43758593	0.631579	PYGL
10	65113598	65207184	0.631579	GATM
10	65113598	65207184	0.631579	SLC28A2
10	65263921	65306323	0.631579	DUOXA1
10	65263921	65306323	0.631579	DUOX1
10	65309285	65354961	0.631579	DUOXA2
10	65309285	65354961	0.631579	DUOX2
10	65309285	65354961	0.631579	SORD
10	68986802	69094051	0.631579	TMEM260
13	11769196	11774111	0.631579	CAMK1D
13	11818689	11888696	0.631579	CAMK1D
14	27935840	27949728	0.631579	NKAIN3
14	39950430	39958224	0.631579	ZFHX4
14	39960009	39980377	0.631579	ZFHX4
16	43209331	43299072	0.631579	KIF1B
16	45740989	45768728	0.631579	CAMTA1
18	24230415	24272837	0.631579	AMFR
18	24230415	24272837	0.631579	GNAO1
21	31996779	32019918	0.631579	SCAPER
21	32102331	32127520	0.631579	PSTPIP1
22	34066253	34194863	0.631579	SUCLG2
24	41178404	41211770	0.631579	MTCL1
24	41242870	41320630	0.631579	LOC107131785
24	41242870	41320630	0.631579	MTCL1
24	41331322	41383994	0.631579	LOC100849069
24	41397983	41399004	0.631579	LOC100849069
26	12413683	12480633	0.631579	HTR7

## Sheet: Table S6
Supplementary Table 6. KEGG PATHWAY of ROH islands candidate genes in Crossbred beef cattle.
Database	Term	ID	Input number	Background number	Corrected P-Value	Input	Hyperlink
Long-term depression	KEGG PATHWAY	bta04730	3	60	0.0497797	GNAO1|LYN|MAP2K2	http://www.genome.jp/kegg-bin/show_pathway?bta04730/bta:281792%09red/bta:510434%09red/bta:534996%09red
Oxytocin signaling pathway	KEGG PATHWAY	bta04921	4	152	0.0626435	MAP2K2|GNAO1|PPP1R12A|CAMK1D	http://www.genome.jp/kegg-bin/show_pathway?bta04921/bta:538606%09red/bta:281792%09red/bta:526873%09red/bta:510434%09red
Thyroid hormone synthesis	KEGG PATHWAY	bta04918	3	74	0.0703011	TSHB|DUOXA2|CREB3L3	http://www.genome.jp/kegg-bin/show_pathway?bta04918/bta:514414%09red/bta:281552%09red/bta:513010%09red
Melanogenesis	KEGG PATHWAY	bta04916	3	102	0.096841	MAP2K2|GNAO1|CREB3L3	http://www.genome.jp/kegg-bin/show_pathway?bta04916/bta:513010%09red/bta:281792%09red/bta:510434%09red
Human papillomavirus infection	KEGG PATHWAY	bta05165	5	345	0.096841	IFNAR2|CREB3L3|PATJ|ATR|MAP2K2	http://www.genome.jp/kegg-bin/show_pathway?bta05165/bta:513010%09red/bta:510434%09red/bta:282258%09red/bta:504869%09red/bta:536993%09red
cAMP signaling pathway	KEGG PATHWAY	bta04024	4	228	0.114272	MAP2K2|TSHB|PPP1R12A|CREB3L3	http://www.genome.jp/kegg-bin/show_pathway?bta04024/bta:281552%09red/bta:538606%09red/bta:510434%09red/bta:513010%09red
Human cytomegalovirus infection	KEGG PATHWAY	bta05163	4	245	0.114272	MAP2K2|GNAO1|IL10RB|CREB3L3	http://www.genome.jp/kegg-bin/show_pathway?bta05163/bta:513010%09red/bta:281792%09red/bta:510434%09red/bta:767864%09red
Relaxin signaling pathway	KEGG PATHWAY	bta04926	3	132	0.114272	MAP2K2|GNAO1|CREB3L3	http://www.genome.jp/kegg-bin/show_pathway?bta04926/bta:513010%09red/bta:281792%09red/bta:510434%09red
Insulin signaling pathway	KEGG PATHWAY	bta04910	3	137	0.114272	MAP2K2|PYGL|EIF4E1B	http://www.genome.jp/kegg-bin/show_pathway?bta04910/bta:505472%09red/bta:510434%09red/bta:614570%09red
Estrogen signaling pathway	KEGG PATHWAY	bta04915	3	138	0.114272	MAP2K2|GNAO1|CREB3L3	http://www.genome.jp/kegg-bin/show_pathway?bta04915/bta:513010%09red/bta:281792%09red/bta:510434%09red
Fanconi anemia pathway	KEGG PATHWAY	bta03460	2	52	0.114272	ATR|CENPS	http://www.genome.jp/kegg-bin/show_pathway?bta03460/bta:613732%09red/bta:504869%09red
cGMP-PKG signaling pathway	KEGG PATHWAY	bta04022	3	169	0.114272	CREB3L3|PPP1R12A|MAP2K2	http://www.genome.jp/kegg-bin/show_pathway?bta04022/bta:538606%09red/bta:510434%09red/bta:513010%09red
Central carbon metabolism in cancer	KEGG PATHWAY	bta05230	2	65	0.114272	MAP2K2|SIRT6	http://www.genome.jp/kegg-bin/show_pathway?bta05230/bta:510434%09red/bta:535416%09red
Fc epsilon RI signaling pathway	KEGG PATHWAY	bta04664	2	70	0.114272	MAP2K2|LYN	http://www.genome.jp/kegg-bin/show_pathway?bta04664/bta:510434%09red/bta:534996%09red
p53 signaling pathway	KEGG PATHWAY	bta04115	2	77	0.114272	STEAP3|ATR	http://www.genome.jp/kegg-bin/show_pathway?bta04115/bta:504235%09red/bta:504869%09red
Glioma	KEGG PATHWAY	bta05214	2	77	0.114272	MAP2K2|CAMK1D	http://www.genome.jp/kegg-bin/show_pathway?bta05214/bta:510434%09red/bta:526873%09red
Kaposi sarcoma-associated herpesvirus infection	KEGG PATHWAY	bta05167	3	206	0.114272	IFNAR2|MAP2K2|LYN	http://www.genome.jp/kegg-bin/show_pathway?bta05167/bta:510434%09red/bta:282258%09red/bta:534996%09red
EGFR tyrosine kinase inhibitor resistance	KEGG PATHWAY	bta01521	2	80	0.114272	MAP2K2|EIF4E1B	http://www.genome.jp/kegg-bin/show_pathway?bta01521/bta:510434%09red/bta:614570%09red
PI3K-Akt signaling pathway	KEGG PATHWAY	bta04151	4	373	0.114272	IFNAR2|CREB3L3|MAP2K2|EIF4E1B	http://www.genome.jp/kegg-bin/show_pathway?bta04151/bta:513010%09red/bta:510434%09red/bta:282258%09red/bta:614570%09red
Regulation of actin cytoskeleton	KEGG PATHWAY	bta04810	3	212	0.114272	MOS|MAP2K2|PPP1R12A	http://www.genome.jp/kegg-bin/show_pathway?bta04810/bta:538606%09red/bta:510434%09red/bta:444869%09red
Rap1 signaling pathway	KEGG PATHWAY	bta04015	3	216	0.114272	GNAO1|RALB|MAP2K2	http://www.genome.jp/kegg-bin/show_pathway?bta04015/bta:281792%09red/bta:510434%09red/bta:505238%09red
B cell receptor signaling pathway	KEGG PATHWAY	bta04662	2	86	0.114272	MAP2K2|LYN	http://www.genome.jp/kegg-bin/show_pathway?bta04662/bta:510434%09red/bta:534996%09red
Colorectal cancer	KEGG PATHWAY	bta05210	2	89	0.114272	MAP2K2|RALB	http://www.genome.jp/kegg-bin/show_pathway?bta05210/bta:510434%09red/bta:505238%09red
Longevity regulating pathway	KEGG PATHWAY	bta04211	2	90	0.114272	CREB3L3|EIF4E1B	http://www.genome.jp/kegg-bin/show_pathway?bta04211/bta:513010%09red/bta:614570%09red
Human immunodeficiency virus 1 infection	KEGG PATHWAY	bta05170	3	234	0.114272	GNAO1|ATR|MAP2K2	http://www.genome.jp/kegg-bin/show_pathway?bta05170/bta:281792%09red/bta:510434%09red/bta:504869%09red
Human T-cell leukemia virus 1 infection	KEGG PATHWAY	bta05166	3	234	0.114272	CREB3L3|ATR|MAP2K2	http://www.genome.jp/kegg-bin/show_pathway?bta05166/bta:513010%09red/bta:510434%09red/bta:504869%09red
Prostate cancer	KEGG PATHWAY	bta05215	2	95	0.114272	CREB3L3|MAP2K2	http://www.genome.jp/kegg-bin/show_pathway?bta05215/bta:513010%09red/bta:510434%09red
Aldosterone synthesis and secretion	KEGG PATHWAY	bta04925	2	96	0.114272	CREB3L3|CAMK1D	http://www.genome.jp/kegg-bin/show_pathway?bta04925/bta:513010%09red/bta:526873%09red
Thermogenesis	KEGG PATHWAY	bta04714	3	239	0.114769	NDUFV2|SIRT6|CREB3L3	http://www.genome.jp/kegg-bin/show_pathway?bta04714/bta:282290%09red/bta:513010%09red/bta:535416%09red
Ras signaling pathway	KEGG PATHWAY	bta04014	3	242	0.115634	HTR7|RALB|MAP2K2	http://www.genome.jp/kegg-bin/show_pathway?bta04014/bta:510434%09red/bta:538510%09red/bta:505238%09red
Glucagon signaling pathway	KEGG PATHWAY	bta04922	2	104	0.11741	CREB3L3|PYGL	http://www.genome.jp/kegg-bin/show_pathway?bta04922/bta:513010%09red/bta:505472%09red
Insulin resistance	KEGG PATHWAY	bta04931	2	110	0.120966	CREB3L3|PYGL	http://www.genome.jp/kegg-bin/show_pathway?bta04931/bta:513010%09red/bta:505472%09red
HIF-1 signaling pathway	KEGG PATHWAY	bta04066	2	110	0.120966	MAP2K2|EIF4E1B	http://www.genome.jp/kegg-bin/show_pathway?bta04066/bta:510434%09red/bta:614570%09red
Toll-like receptor signaling pathway	KEGG PATHWAY	bta04620	2	110	0.120966	IFNAR2|MAP2K2	http://www.genome.jp/kegg-bin/show_pathway?bta04620/bta:510434%09red/bta:282258%09red
Carbon metabolism	KEGG PATHWAY	bta01200	2	113	0.124226	SUCLG2|PGD	http://www.genome.jp/kegg-bin/show_pathway?bta01200/bta:537713%09red/bta:514939%09red
Toxoplasmosis	KEGG PATHWAY	bta05145	2	113	0.124226	GNAO1|IL10RB	http://www.genome.jp/kegg-bin/show_pathway?bta05145/bta:281792%09red/bta:767864%09red
Cholinergic synapse	KEGG PATHWAY	bta04725	2	114	0.124226	GNAO1|CREB3L3	http://www.genome.jp/kegg-bin/show_pathway?bta04725/bta:513010%09red/bta:281792%09red
Serotonergic synapse	KEGG PATHWAY	bta04726	2	116	0.127576	GNAO1|HTR7	http://www.genome.jp/kegg-bin/show_pathway?bta04726/bta:281792%09red/bta:538510%09red
Platelet activation	KEGG PATHWAY	bta04611	2	121	0.129994	LYN|PPP1R12A	http://www.genome.jp/kegg-bin/show_pathway?bta04611/bta:538606%09red/bta:534996%09red
Natural killer cell mediated cytotoxicity	KEGG PATHWAY	bta04650	2	131	0.142005	IFNAR2|MAP2K2	http://www.genome.jp/kegg-bin/show_pathway?bta04650/bta:510434%09red/bta:282258%09red
Dopaminergic synapse	KEGG PATHWAY	bta04728	2	132	0.142025	GNAO1|CREB3L3	http://www.genome.jp/kegg-bin/show_pathway?bta04728/bta:513010%09red/bta:281792%09red
Vascular smooth muscle contraction	KEGG PATHWAY	bta04270	2	133	0.142729	MAP2K2|PPP1R12A	http://www.genome.jp/kegg-bin/show_pathway?bta04270/bta:538606%09red/bta:510434%09red
Apoptosis	KEGG PATHWAY	bta04210	2	142	0.155422	MAP2K2|DFFA	http://www.genome.jp/kegg-bin/show_pathway?bta04210/bta:510434%09red/bta:507981%09red
Retrograde endocannabinoid signaling	KEGG PATHWAY	bta04723	2	152	0.163548	GNAO1|NDUFV2	http://www.genome.jp/kegg-bin/show_pathway?bta04723/bta:282290%09red/bta:281792%09red
Phospholipase D signaling pathway	KEGG PATHWAY	bta04072	2	152	0.163548	MAP2K2|RALB	http://www.genome.jp/kegg-bin/show_pathway?bta04072/bta:510434%09red/bta:505238%09red
mTOR signaling pathway	KEGG PATHWAY	bta04150	2	154	0.163548	MAP2K2|EIF4E1B	http://www.genome.jp/kegg-bin/show_pathway?bta04150/bta:510434%09red/bta:614570%09red
Cushing syndrome	KEGG PATHWAY	bta04934	2	156	0.163548	CREB3L3|MAP2K2	http://www.genome.jp/kegg-bin/show_pathway?bta04934/bta:513010%09red/bta:510434%09red
Pentose phosphate pathway	KEGG PATHWAY	bta00030	1	28	0.163909	PGD	http://www.genome.jp/kegg-bin/show_pathway?bta00030/bta:514939%09red
Hepatitis C	KEGG PATHWAY	bta05160	2	164	0.166476	IFNAR2|MAP2K2	http://www.genome.jp/kegg-bin/show_pathway?bta05160/bta:510434%09red/bta:282258%09red
RNA transport	KEGG PATHWAY	bta03013	2	164	0.166476	TGS1|EIF4E1B	http://www.genome.jp/kegg-bin/show_pathway?bta03013/bta:511392%09red/bta:614570%09red
Citrate cycle (TCA cycle)	KEGG PATHWAY	bta00020	1	30	0.166476	SUCLG2	http://www.genome.jp/kegg-bin/show_pathway?bta00020/bta:537713%09red
Cellular senescence	KEGG PATHWAY	bta04218	2	166	0.167381	MAP2K2|ATR	http://www.genome.jp/kegg-bin/show_pathway?bta04218/bta:510434%09red/bta:504869%09red
Pentose and glucuronate interconversions	KEGG PATHWAY	bta00040	1	31	0.167381	SORD	http://www.genome.jp/kegg-bin/show_pathway?bta00040/bta:508954%09red
Prion diseases	KEGG PATHWAY	bta05020	1	32	0.167381	MAP2K2	http://www.genome.jp/kegg-bin/show_pathway?bta05020/bta:510434%09red
Starch and sucrose metabolism	KEGG PATHWAY	bta00500	1	32	0.167381	PYGL	http://www.genome.jp/kegg-bin/show_pathway?bta00500/bta:505472%09red
Hepatitis B	KEGG PATHWAY	bta05161	2	172	0.168563	CREB3L3|MAP2K2	http://www.genome.jp/kegg-bin/show_pathway?bta05161/bta:513010%09red/bta:510434%09red
Neuroactive ligand-receptor interaction	KEGG PATHWAY	bta04080	3	363	0.168948	CORT|HTR7|TSHB	http://www.genome.jp/kegg-bin/show_pathway?bta04080/bta:281552%09red/bta:781658%09red/bta:538510%09red
Propanoate metabolism	KEGG PATHWAY	bta00640	1	33	0.168948	SUCLG2	http://www.genome.jp/kegg-bin/show_pathway?bta00640/bta:537713%09red
Fructose and mannose metabolism	KEGG PATHWAY	bta00051	1	34	0.171304	SORD	http://www.genome.jp/kegg-bin/show_pathway?bta00051/bta:508954%09red
Necroptosis	KEGG PATHWAY	bta04217	2	177	0.171304	IFNAR2|PYGL	http://www.genome.jp/kegg-bin/show_pathway?bta04217/bta:505472%09red/bta:282258%09red
Influenza A	KEGG PATHWAY	bta05164	2	178	0.172463	IFNAR2|MAP2K2	http://www.genome.jp/kegg-bin/show_pathway?bta05164/bta:510434%09red/bta:282258%09red
NOD-like receptor signaling pathway	KEGG PATHWAY	bta04621	2	181	0.174823	IFNAR2|PSTPIP1	http://www.genome.jp/kegg-bin/show_pathway?bta04621/bta:282258%09red/bta:513924%09red
Thyroid cancer	KEGG PATHWAY	bta05216	1	40	0.185648	MAP2K2	http://www.genome.jp/kegg-bin/show_pathway?bta05216/bta:510434%09red
Huntington disease	KEGG PATHWAY	bta05016	2	198	0.189577	NDUFV2|CREB3L3	http://www.genome.jp/kegg-bin/show_pathway?bta05016/bta:282290%09red/bta:513010%09red
Bladder cancer	KEGG PATHWAY	bta05219	1	43	0.189623	MAP2K2	http://www.genome.jp/kegg-bin/show_pathway?bta05219/bta:510434%09red
Glycine, serine and threonine metabolism	KEGG PATHWAY	bta00260	1	43	0.189623	GATM	http://www.genome.jp/kegg-bin/show_pathway?bta00260/bta:414732%09red
Jak-STAT signaling pathway	KEGG PATHWAY	bta04630	2	202	0.189623	IFNAR2|IL10RB	http://www.genome.jp/kegg-bin/show_pathway?bta04630/bta:282258%09red/bta:767864%09red
Proteoglycans in cancer	KEGG PATHWAY	bta05205	2	202	0.189623	MAP2K2|PPP1R12A	http://www.genome.jp/kegg-bin/show_pathway?bta05205/bta:538606%09red/bta:510434%09red
Calcium signaling pathway	KEGG PATHWAY	bta04020	2	203	0.190449	HTR7|CAMK1D	http://www.genome.jp/kegg-bin/show_pathway?bta04020/bta:538510%09red/bta:526873%09red
Ferroptosis	KEGG PATHWAY	bta04216	1	45	0.19329	STEAP3	http://www.genome.jp/kegg-bin/show_pathway?bta04216/bta:504235%09red
Arginine and proline metabolism	KEGG PATHWAY	bta00330	1	48	0.19918	GATM	http://www.genome.jp/kegg-bin/show_pathway?bta00330/bta:414732%09red
Cocaine addiction	KEGG PATHWAY	bta05030	1	48	0.19918	CREB3L3	http://www.genome.jp/kegg-bin/show_pathway?bta05030/bta:513010%09red
Fat digestion and absorption	KEGG PATHWAY	bta04975	1	48	0.19918	DGAT1	http://www.genome.jp/kegg-bin/show_pathway?bta04975/bta:282609%09red
Vasopressin-regulated water reabsorption	KEGG PATHWAY	bta04962	1	49	0.200758	CREB3L3	http://www.genome.jp/kegg-bin/show_pathway?bta04962/bta:513010%09red
Alcoholism	KEGG PATHWAY	bta05034	2	224	0.209636	GNAO1|CREB3L3	http://www.genome.jp/kegg-bin/show_pathway?bta05034/bta:513010%09red/bta:281792%09red
Metabolic pathways	KEGG PATHWAY	bta01100	7	1468	0.211462	NDUFV2|PGD|DGAT1|SORD|GATM|SUCLG2|PYGL	http://www.genome.jp/kegg-bin/show_pathway?bta01100/bta:414732%09red/bta:508954%09red/bta:282290%09red/bta:505472%09red/bta:537713%09red/bta:282609%09red/bta:514939%09red
Epstein-Barr virus infection	KEGG PATHWAY	bta05169	2	228	0.2119	IFNAR2|LYN	http://www.genome.jp/kegg-bin/show_pathway?bta05169/bta:282258%09red/bta:534996%09red
Legionellosis	KEGG PATHWAY	bta05134	1	56	0.217183	HSF1	http://www.genome.jp/kegg-bin/show_pathway?bta05134/bta:506235%09red
VEGF signaling pathway	KEGG PATHWAY	bta04370	1	58	0.221406	MAP2K2	http://www.genome.jp/kegg-bin/show_pathway?bta04370/bta:510434%09red
Regulation of lipolysis in adipocytes	KEGG PATHWAY	bta04923	1	58	0.221406	TSHB	http://www.genome.jp/kegg-bin/show_pathway?bta04923/bta:281552%09red
Viral carcinogenesis	KEGG PATHWAY	bta05203	2	241	0.222999	CREB3L3|LYN	http://www.genome.jp/kegg-bin/show_pathway?bta05203/bta:513010%09red/bta:534996%09red
Endometrial cancer	KEGG PATHWAY	bta05213	1	59	0.22392	MAP2K2	http://www.genome.jp/kegg-bin/show_pathway?bta05213/bta:510434%09red
Glutathione metabolism	KEGG PATHWAY	bta00480	1	60	0.225487	PGD	http://www.genome.jp/kegg-bin/show_pathway?bta00480/bta:514939%09red
Retinol metabolism	KEGG PATHWAY	bta00830	1	64	0.235964	DGAT1	http://www.genome.jp/kegg-bin/show_pathway?bta00830/bta:282609%09red
Cortisol synthesis and secretion	KEGG PATHWAY	bta04927	1	65	0.23838	CREB3L3	http://www.genome.jp/kegg-bin/show_pathway?bta04927/bta:513010%09red
Acute myeloid leukemia	KEGG PATHWAY	bta05221	1	66	0.240212	MAP2K2	http://www.genome.jp/kegg-bin/show_pathway?bta05221/bta:510434%09red
Non-small cell lung cancer	KEGG PATHWAY	bta05223	1	67	0.241538	MAP2K2	http://www.genome.jp/kegg-bin/show_pathway?bta05223/bta:510434%09red
Amphetamine addiction	KEGG PATHWAY	bta05031	1	67	0.241538	CREB3L3	http://www.genome.jp/kegg-bin/show_pathway?bta05031/bta:513010%09red
Glycerolipid metabolism	KEGG PATHWAY	bta00561	1	67	0.241538	DGAT1	http://www.genome.jp/kegg-bin/show_pathway?bta00561/bta:282609%09red
Long-term potentiation	KEGG PATHWAY	bta04720	1	69	0.246004	MAP2K2	http://www.genome.jp/kegg-bin/show_pathway?bta04720/bta:510434%09red
Autoimmune thyroid disease	KEGG PATHWAY	bta05320	1	71	0.250849	TSHB	http://www.genome.jp/kegg-bin/show_pathway?bta05320/bta:281552%09red
Renal cell carcinoma	KEGG PATHWAY	bta05211	1	71	0.250849	MAP2K2	http://www.genome.jp/kegg-bin/show_pathway?bta05211/bta:510434%09red
Melanoma	KEGG PATHWAY	bta05218	1	73	0.25511	MAP2K2	http://www.genome.jp/kegg-bin/show_pathway?bta05218/bta:510434%09red
Pancreatic cancer	KEGG PATHWAY	bta05212	1	74	0.257203	RALB	http://www.genome.jp/kegg-bin/show_pathway?bta05212/bta:505238%09red
Chronic myeloid leukemia	KEGG PATHWAY	bta05220	1	76	0.261811	MAP2K2	http://www.genome.jp/kegg-bin/show_pathway?bta05220/bta:510434%09red
RNA degradation	KEGG PATHWAY	bta03018	1	79	0.268813	XRN1	http://www.genome.jp/kegg-bin/show_pathway?bta03018/bta:540834%09red
Pathways in cancer	KEGG PATHWAY	bta05200	3	539	0.27478	IFNAR2|MAP2K2|RALB	http://www.genome.jp/kegg-bin/show_pathway?bta05200/bta:510434%09red/bta:282258%09red/bta:505238%09red
PPAR signaling pathway	KEGG PATHWAY	bta03320	1	82	0.275631	DBI	http://www.genome.jp/kegg-bin/show_pathway?bta03320/bta:768330%09red
Prolactin signaling pathway	KEGG PATHWAY	bta04917	1	83	0.277	MAP2K2	http://www.genome.jp/kegg-bin/show_pathway?bta04917/bta:510434%09red
Ribosome biogenesis in eukaryotes	KEGG PATHWAY	bta03008	1	83	0.277	XRN1	http://www.genome.jp/kegg-bin/show_pathway?bta03008/bta:540834%09red
Peroxisome	KEGG PATHWAY	bta04146	1	84	0.279382	PEX14	http://www.genome.jp/kegg-bin/show_pathway?bta04146/bta:507393%09red
ErbB signaling pathway	KEGG PATHWAY	bta04012	1	85	0.281223	MAP2K2	http://www.genome.jp/kegg-bin/show_pathway?bta04012/bta:510434%09red
Insulin secretion	KEGG PATHWAY	bta04911	1	85	0.281223	CREB3L3	http://www.genome.jp/kegg-bin/show_pathway?bta04911/bta:513010%09red
Progesterone-mediated oocyte maturation	KEGG PATHWAY	bta04914	1	88	0.288737	MOS	http://www.genome.jp/kegg-bin/show_pathway?bta04914/bta:444869%09red
GABAergic synapse	KEGG PATHWAY	bta04727	1	90	0.292229	GNAO1	http://www.genome.jp/kegg-bin/show_pathway?bta04727/bta:281792%09red
Gap junction	KEGG PATHWAY	bta04540	1	90	0.292229	MAP2K2	http://www.genome.jp/kegg-bin/show_pathway?bta04540/bta:510434%09red
Morphine addiction	KEGG PATHWAY	bta05032	1	92	0.295651	GNAO1	http://www.genome.jp/kegg-bin/show_pathway?bta05032/bta:281792%09red
GnRH signaling pathway	KEGG PATHWAY	bta04912	1	93	0.297329	MAP2K2	http://www.genome.jp/kegg-bin/show_pathway?bta04912/bta:510434%09red
PD-L1 expression and PD-1 checkpoint pathway in cancer	KEGG PATHWAY	bta05235	1	93	0.297329	MAP2K2	http://www.genome.jp/kegg-bin/show_pathway?bta05235/bta:510434%09red
Endocrine resistance	KEGG PATHWAY	bta01522	1	94	0.298446	MAP2K2	http://www.genome.jp/kegg-bin/show_pathway?bta01522/bta:510434%09red
Fc gamma R-mediated phagocytosis	KEGG PATHWAY	bta04666	1	94	0.298446	LYN	http://www.genome.jp/kegg-bin/show_pathway?bta04666/bta:534996%09red
Viral protein interaction with cytokine and cytokine receptor	KEGG PATHWAY	bta04061	1	95	0.300622	IL10RB	http://www.genome.jp/kegg-bin/show_pathway?bta04061/bta:767864%09red
Cytokine-cytokine receptor interaction	KEGG PATHWAY	bta04060	2	323	0.302322	IFNAR2|IL10RB	http://www.genome.jp/kegg-bin/show_pathway?bta04060/bta:282258%09red/bta:767864%09red
Circadian entrainment	KEGG PATHWAY	bta04713	1	100	0.308516	GNAO1	http://www.genome.jp/kegg-bin/show_pathway?bta04713/bta:281792%09red
Choline metabolism in cancer	KEGG PATHWAY	bta05231	1	100	0.308516	MAP2K2	http://www.genome.jp/kegg-bin/show_pathway?bta05231/bta:510434%09red
NF-kappa B signaling pathway	KEGG PATHWAY	bta04064	1	102	0.311542	LYN	http://www.genome.jp/kegg-bin/show_pathway?bta04064/bta:534996%09red
Parathyroid hormone synthesis, secretion and action	KEGG PATHWAY	bta04928	1	104	0.316151	CREB3L3	http://www.genome.jp/kegg-bin/show_pathway?bta04928/bta:513010%09red
T cell receptor signaling pathway	KEGG PATHWAY	bta04660	1	107	0.322131	MAP2K2	http://www.genome.jp/kegg-bin/show_pathway?bta04660/bta:510434%09red
Glutamatergic synapse	KEGG PATHWAY	bta04724	1	113	0.333708	GNAO1	http://www.genome.jp/kegg-bin/show_pathway?bta04724/bta:281792%09red
Chagas disease (American trypanosomiasis)	KEGG PATHWAY	bta05142	1	116	0.339893	GNAO1	http://www.genome.jp/kegg-bin/show_pathway?bta05142/bta:281792%09red
Thyroid hormone signaling pathway	KEGG PATHWAY	bta04919	1	118	0.342975	MAP2K2	http://www.genome.jp/kegg-bin/show_pathway?bta04919/bta:510434%09red
TNF signaling pathway	KEGG PATHWAY	bta04668	1	118	0.342975	CREB3L3	http://www.genome.jp/kegg-bin/show_pathway?bta04668/bta:513010%09red
Oocyte meiosis	KEGG PATHWAY	bta04114	1	119	0.344789	MOS	http://www.genome.jp/kegg-bin/show_pathway?bta04114/bta:444869%09red
Sphingolipid signaling pathway	KEGG PATHWAY	bta04071	1	120	0.346589	MAP2K2	http://www.genome.jp/kegg-bin/show_pathway?bta04071/bta:510434%09red
Neurotrophin signaling pathway	KEGG PATHWAY	bta04722	1	122	0.350746	MAP2K2	http://www.genome.jp/kegg-bin/show_pathway?bta04722/bta:510434%09red
AMPK signaling pathway	KEGG PATHWAY	bta04152	1	123	0.351313	CREB3L3	http://www.genome.jp/kegg-bin/show_pathway?bta04152/bta:513010%09red
Cell cycle	KEGG PATHWAY	bta04110	1	123	0.351313	ATR	http://www.genome.jp/kegg-bin/show_pathway?bta04110/bta:504869%09red
Yersinia infection	KEGG PATHWAY	bta05135	1	131	0.365539	MAP2K2	http://www.genome.jp/kegg-bin/show_pathway?bta05135/bta:510434%09red
FoxO signaling pathway	KEGG PATHWAY	bta04068	1	132	0.367187	MAP2K2	http://www.genome.jp/kegg-bin/show_pathway?bta04068/bta:510434%09red
Osteoclast differentiation	KEGG PATHWAY	bta04380	1	133	0.367595	IFNAR2	http://www.genome.jp/kegg-bin/show_pathway?bta04380/bta:282258%09red
Autophagy - animal	KEGG PATHWAY	bta04140	1	133	0.367595	MAP2K2	http://www.genome.jp/kegg-bin/show_pathway?bta04140/bta:510434%09red
Signaling pathways regulating pluripotency of stem cells	KEGG PATHWAY	bta04550	1	139	0.380272	MAP2K2	http://www.genome.jp/kegg-bin/show_pathway?bta04550/bta:510434%09red
Apelin signaling pathway	KEGG PATHWAY	bta04371	1	140	0.381197	MAP2K2	http://www.genome.jp/kegg-bin/show_pathway?bta04371/bta:510434%09red
Oxidative phosphorylation	KEGG PATHWAY	bta00190	1	140	0.381197	NDUFV2	http://www.genome.jp/kegg-bin/show_pathway?bta00190/bta:282290%09red
Parkinson disease	KEGG PATHWAY	bta05012	1	150	0.398079	NDUFV2	http://www.genome.jp/kegg-bin/show_pathway?bta05012/bta:282290%09red
Adrenergic signaling in cardiomyocytes	KEGG PATHWAY	bta04261	1	150	0.398079	CREB3L3	http://www.genome.jp/kegg-bin/show_pathway?bta04261/bta:513010%09red
Breast cancer	KEGG PATHWAY	bta05224	1	150	0.398079	MAP2K2	http://www.genome.jp/kegg-bin/show_pathway?bta05224/bta:510434%09red
Hippo signaling pathway	KEGG PATHWAY	bta04390	1	151	0.399515	PATJ	http://www.genome.jp/kegg-bin/show_pathway?bta04390/bta:536993%09red
Measles	KEGG PATHWAY	bta05162	1	152	0.400941	IFNAR2	http://www.genome.jp/kegg-bin/show_pathway?bta05162/bta:282258%09red
Gastric cancer	KEGG PATHWAY	bta05226	1	153	0.402356	MAP2K2	http://www.genome.jp/kegg-bin/show_pathway?bta05226/bta:510434%09red
Non-alcoholic fatty liver disease (NAFLD)	KEGG PATHWAY	bta04932	1	158	0.409273	NDUFV2	http://www.genome.jp/kegg-bin/show_pathway?bta04932/bta:282290%09red
Ribosome	KEGG PATHWAY	bta03010	1	160	0.411967	RPS20	http://www.genome.jp/kegg-bin/show_pathway?bta03010/bta:513222%09red
Protein processing in endoplasmic reticulum	KEGG PATHWAY	bta04141	1	165	0.419866	AMFR	http://www.genome.jp/kegg-bin/show_pathway?bta04141/bta:507541%09red
Hepatocellular carcinoma	KEGG PATHWAY	bta05225	1	174	0.433809	MAP2K2	http://www.genome.jp/kegg-bin/show_pathway?bta05225/bta:510434%09red
Tight junction	KEGG PATHWAY	bta04530	1	178	0.440643	PATJ	http://www.genome.jp/kegg-bin/show_pathway?bta04530/bta:536993%09red
Alzheimer disease	KEGG PATHWAY	bta05010	1	180	0.443667	NDUFV2	http://www.genome.jp/kegg-bin/show_pathway?bta05010/bta:282290%09red
Chemokine signaling pathway	KEGG PATHWAY	bta04062	1	189	0.459419	LYN	http://www.genome.jp/kegg-bin/show_pathway?bta04062/bta:534996%09red
Focal adhesion	KEGG PATHWAY	bta04510	1	198	0.469499	PPP1R12A	http://www.genome.jp/kegg-bin/show_pathway?bta04510/bta:538606%09red
Tuberculosis	KEGG PATHWAY	bta05152	1	198	0.469499	IL10RB	http://www.genome.jp/kegg-bin/show_pathway?bta05152/bta:767864%09red
MicroRNAs in cancer	KEGG PATHWAY	bta05206	1	270	0.566086	MAP2K2	http://www.genome.jp/kegg-bin/show_pathway?bta05206/bta:510434%09red
MAPK signaling pathway	KEGG PATHWAY	bta04010	1	292	0.59243	MAP2K2	http://www.genome.jp/kegg-bin/show_pathway?bta04010/bta:510434%09red
Herpes simplex virus 1 infection	KEGG PATHWAY	bta05168	1	405	0.709176	IFNAR2	http://www.genome.jp/kegg-bin/show_pathway?bta05168/bta:282258%09red
--------------------

## Sheet: Table S7
Supplementary Table 7. Gene Ontology of ROH islands candidate genes in Crossbred beef cattle.
Database	Term	ID	Input number	Background number	Corrected P-Value	Input	Hyperlink
positive regulation of cell motility	Gene Ontology	GO:2000147	3	9	0.00364414	DUOX1|MAP2K2|DUOXA2	http://amigo.geneontology.org/amigo/term/GO:2000147
regulation of microvillus length	Gene Ontology	GO:0032532	2	5	0.0255935	PLS1|CDHR2	http://amigo.geneontology.org/amigo/term/GO:0032532
hydrogen peroxide biosynthetic process	Gene Ontology	GO:0050665	2	5	0.0255935	DUOX1|DUOX2	http://amigo.geneontology.org/amigo/term/GO:0050665
hydrogen peroxide metabolic process	Gene Ontology	GO:0042743	2	5	0.0255935	DUOXA1|DUOXA2	http://amigo.geneontology.org/amigo/term/GO:0042743
cytokine receptor activity	Gene Ontology	GO:0004896	3	37	0.0255935	IFNAR2|EBI3|IL10RB	http://amigo.geneontology.org/amigo/term/GO:0004896
NAD(P)H oxidase H2O2-forming activity	Gene Ontology	GO:0016174	2	6	0.0255935	DUOX1|DUOX2	http://amigo.geneontology.org/amigo/term/GO:0016174
regulation of inflammatory response	Gene Ontology	GO:0050727	3	40	0.0255935	DUOXA1|LYN|DUOXA2	http://amigo.geneontology.org/amigo/term/GO:0050727
cytokine-mediated signaling pathway	Gene Ontology	GO:0019221	4	104	0.0255935	IFNAR2|DUOX1|EBI3|IL10RB	http://amigo.geneontology.org/amigo/term/GO:0019221
cellular protein localization	Gene Ontology	GO:0034613	3	44	0.0276886	DUOXA1|ITSN1|DUOXA2	http://amigo.geneontology.org/amigo/term/GO:0034613
apical part of cell	Gene Ontology	GO:0045177	3	58	0.0497797	DUOXA2|NIN|PATJ	http://amigo.geneontology.org/amigo/term/GO:0045177
Fanconi anaemia nuclear complex	Gene Ontology	GO:0043240	2	13	0.0497797	CORT|CENPS	http://amigo.geneontology.org/amigo/term/GO:0043240
calcium ion binding	Gene Ontology	GO:0005509	7	560	0.0703011	PLS1|NIN|DUOX1|CDHR2|DUOX2|ITSN1|SNCB	http://amigo.geneontology.org/amigo/term/GO:0005509
cellular response to gamma radiation	Gene Ontology	GO:0071480	2	20	0.0796052	HSF1|ATR	http://amigo.geneontology.org/amigo/term/GO:0071480
regulation of cell cycle	Gene Ontology	GO:0051726	3	81	0.0796052	BOP1|TFDP2|FBXL6	http://amigo.geneontology.org/amigo/term/GO:0051726
positive regulation of axonogenesis	Gene Ontology	GO:0050772	2	22	0.0822835	MAP2K2|NIN	http://amigo.geneontology.org/amigo/term/GO:0050772
mitotic spindle pole	Gene Ontology	GO:0097431	2	23	0.0822835	HSF1|NIN	http://amigo.geneontology.org/amigo/term/GO:0097431
microtubule binding	Gene Ontology	GO:0008017	4	188	0.0822835	MTCL1|KIF1B|SPAST|PEX14	http://amigo.geneontology.org/amigo/term/GO:0008017
thyroid gland development	Gene Ontology	GO:0030878	2	24	0.0822835	MAP2K2|DUOX2	http://amigo.geneontology.org/amigo/term/GO:0030878
peroxidase activity	Gene Ontology	GO:0004601	2	24	0.0822835	DUOX1|DUOX2	http://amigo.geneontology.org/amigo/term/GO:0004601
axon terminus	Gene Ontology	GO:0043679	2	26	0.09119	SNCB|TANC1	http://amigo.geneontology.org/amigo/term/GO:0043679
microtubule bundle formation	Gene Ontology	GO:0001578	2	28	0.096841	MTCL1|SPAST	http://amigo.geneontology.org/amigo/term/GO:0001578
beta-tubulin binding	Gene Ontology	GO:0048487	2	29	0.096841	PEX14|SPAST	http://amigo.geneontology.org/amigo/term/GO:0048487
protein serine/threonine kinase activity	Gene Ontology	GO:0004674	4	214	0.0976445	MOS|MAP2K2|ATR|CAMK1D	http://amigo.geneontology.org/amigo/term/GO:0004674
cell leading edge	Gene Ontology	GO:0031252	2	34	0.114272	DUOX1|DUOXA2	http://amigo.geneontology.org/amigo/term/GO:0031252
centrosome	Gene Ontology	GO:0005813	5	375	0.114272	HSF1|PLAG1|NIN|PPP1R12A|SPAST	http://amigo.geneontology.org/amigo/term/GO:0005813
endoplasmic reticulum unfolded protein response	Gene Ontology	GO:0030968	2	37	0.114272	CREB3L3|AMFR	http://amigo.geneontology.org/amigo/term/GO:0030968
endoplasmic reticulum membrane	Gene Ontology	GO:0005789	5	384	0.114272	DUOXA1|DGAT1|DUOXA2|ABHD12B|CREB3L3	http://amigo.geneontology.org/amigo/term/GO:0005789
condensed chromosome kinetochore	Gene Ontology	GO:0000777	2	38	0.114272	HSF1|CENPS	http://amigo.geneontology.org/amigo/term/GO:0000777
midbody	Gene Ontology	GO:0030496	3	126	0.114272	MTCL1|RALB|SPAST	http://amigo.geneontology.org/amigo/term/GO:0030496
mitochondrial intermembrane space	Gene Ontology	GO:0005758	2	47	0.114272	GATM|CHCHD7	http://amigo.geneontology.org/amigo/term/GO:0005758
endoplasmic reticulum	Gene Ontology	GO:0005783	6	607	0.114272	DBI|SPAST|DUOX1|AMFR|RNF145|THADA	http://amigo.geneontology.org/amigo/term/GO:0005783
transcription corepressor activity	Gene Ontology	GO:0003714	3	148	0.114272	RERE|PEX14|SIRT6	http://amigo.geneontology.org/amigo/term/GO:0003714
integral component of membrane	Gene Ontology	GO:0016021	19	3697	0.114272	DUOXA1|XKR4|DUOXA2|TMEM249|SPAST|DGAT1|RNF145|IL10RB|SLC25A33|TMEM68|IFNAR2|CREB3L3|NKAIN3|TMEM260|CAMTA1|TMEM132D|STEAP3|CADM2|TMEM37	http://amigo.geneontology.org/amigo/term/GO:0016021
positive regulation of neuron projection development	Gene Ontology	GO:0010976	2	53	0.114272	LYN|CAMK1D	http://amigo.geneontology.org/amigo/term/GO:0010976
mitochondrial membrane	Gene Ontology	GO:0031966	2	54	0.114272	SORD|SLC25A33	http://amigo.geneontology.org/amigo/term/GO:0031966
negative regulation of protein binding	Gene Ontology	GO:0032091	2	54	0.114272	PEX14|RALB	http://amigo.geneontology.org/amigo/term/GO:0032091
positive regulation of protein binding	Gene Ontology	GO:0032092	2	56	0.114272	AMFR|RALB	http://amigo.geneontology.org/amigo/term/GO:0032092
nucleus	Gene Ontology	GO:0005634	16	2955	0.114272	RERE|HSF1|DPY30|SIRT6|SPAST|ZFHX4|FBXL6|CREB3L3|TGS1|SCRT1|CAMTA1|ATR|LYN|PLAG1|TFDP2|CAMK1D	http://amigo.geneontology.org/amigo/term/GO:0005634
ATP binding	Gene Ontology	GO:0005524	9	1275	0.114272	SPAST|KIF1B|MOS|GK5|SUCLG2|MAP2K2|ATR|LYN|CAMK1D	http://amigo.geneontology.org/amigo/term/GO:0005524
actin filament binding	Gene Ontology	GO:0051015	3	173	0.114272	PLS1|TMEM201|PSTPIP1	http://amigo.geneontology.org/amigo/term/GO:0051015
response to oxidative stress	Gene Ontology	GO:0006979	2	63	0.114272	DUOX1|DUOX2	http://amigo.geneontology.org/amigo/term/GO:0006979
kinetochore	Gene Ontology	GO:0000776	2	64	0.114272	HSF1|PPP1R12A	http://amigo.geneontology.org/amigo/term/GO:0000776
PML body	Gene Ontology	GO:0016605	2	64	0.114272	HSF1|ATR	http://amigo.geneontology.org/amigo/term/GO:0016605
positive regulation of cold-induced thermogenesis	Gene Ontology	GO:0120162	2	65	0.114272	GATM|SIRT6	http://amigo.geneontology.org/amigo/term/GO:0120162
activation of MAPK activity	Gene Ontology	GO:0000187	2	66	0.114272	MOS|MAP2K2	http://amigo.geneontology.org/amigo/term/GO:0000187
nuclear stress granule	Gene Ontology	GO:0097165	1	5	0.114272	HSF1	http://amigo.geneontology.org/amigo/term/GO:0097165
glycerol catabolic process	Gene Ontology	GO:0019563	1	5	0.114272	GK5	http://amigo.geneontology.org/amigo/term/GO:0019563
regulation of B cell receptor signaling pathway	Gene Ontology	GO:0050855	1	5	0.114272	LYN	http://amigo.geneontology.org/amigo/term/GO:0050855
endoplasmic reticulum tubular network membrane	Gene Ontology	GO:0098826	1	5	0.114272	LNPK	http://amigo.geneontology.org/amigo/term/GO:0098826
MutSalpha complex binding	Gene Ontology	GO:0032407	1	5	0.114272	ATR	http://amigo.geneontology.org/amigo/term/GO:0032407
negative regulation of toll-like receptor 4 signaling pathway	Gene Ontology	GO:0034144	1	5	0.114272	LYN	http://amigo.geneontology.org/amigo/term/GO:0034144
negative regulation of execution phase of apoptosis	Gene Ontology	GO:1900118	1	5	0.114272	DFFA	http://amigo.geneontology.org/amigo/term/GO:1900118
monoacylglycerol catabolic process	Gene Ontology	GO:0052651	1	5	0.114272	ABHD12B	http://amigo.geneontology.org/amigo/term/GO:0052651
nuclear envelope reassembly	Gene Ontology	GO:0031468	1	5	0.114272	SPAST	http://amigo.geneontology.org/amigo/term/GO:0031468
regulation of microtubule-based process	Gene Ontology	GO:0032886	1	5	0.114272	MEMO1	http://amigo.geneontology.org/amigo/term/GO:0032886
response to interferon-alpha	Gene Ontology	GO:0035455	1	5	0.114272	IFNAR2	http://amigo.geneontology.org/amigo/term/GO:0035455
spanning component of plasma membrane	Gene Ontology	GO:0044214	1	5	0.114272	CDHR2	http://amigo.geneontology.org/amigo/term/GO:0044214
response to cAMP	Gene Ontology	GO:0051591	1	5	0.114272	DUOX1	http://amigo.geneontology.org/amigo/term/GO:0051591
positive regulation of respiratory burst	Gene Ontology	GO:0060267	1	5	0.114272	CAMK1D	http://amigo.geneontology.org/amigo/term/GO:0060267
radial glia guided migration of Purkinje cell	Gene Ontology	GO:0021942	1	5	0.114272	RERE	http://amigo.geneontology.org/amigo/term/GO:0021942
axonal transport of mitochondrion	Gene Ontology	GO:0019896	1	5	0.114272	SPAST	http://amigo.geneontology.org/amigo/term/GO:0019896
cellular response to sodium arsenite	Gene Ontology	GO:1903936	1	5	0.114272	HSF1	http://amigo.geneontology.org/amigo/term/GO:1903936
actin filament	Gene Ontology	GO:0005884	2	67	0.114272	PLS1|PSTPIP1	http://amigo.geneontology.org/amigo/term/GO:0005884
cellular oxidant detoxification	Gene Ontology	GO:0098869	2	69	0.114272	DUOX1|DUOX2	http://amigo.geneontology.org/amigo/term/GO:0098869
negative regulation of double-strand break repair via nonhomologous end joining	Gene Ontology	GO:2001033	1	6	0.114272	HSF1	http://amigo.geneontology.org/amigo/term/GO:2001033
collateral sprouting	Gene Ontology	GO:0048668	1	6	0.114272	NIN	http://amigo.geneontology.org/amigo/term/GO:0048668
kinase activator activity	Gene Ontology	GO:0019209	1	6	0.114272	ITSN1	http://amigo.geneontology.org/amigo/term/GO:0019209
glycogen catabolic process	Gene Ontology	GO:0005980	1	6	0.114272	PYGL	http://amigo.geneontology.org/amigo/term/GO:0005980
cerebellar granule cell precursor proliferation	Gene Ontology	GO:0021930	1	6	0.114272	RERE	http://amigo.geneontology.org/amigo/term/GO:0021930
nucleoside transmembrane transporter activity	Gene Ontology	GO:0005337	1	6	0.114272	SLC28A2	http://amigo.geneontology.org/amigo/term/GO:0005337
mitochondrial genome maintenance	Gene Ontology	GO:0000002	1	6	0.114272	SLC25A33	http://amigo.geneontology.org/amigo/term/GO:0000002
negative regulation of endoplasmic reticulum calcium ion concentration	Gene Ontology	GO:0032471	1	6	0.114272	THADA	http://amigo.geneontology.org/amigo/term/GO:0032471
very-low-density lipoprotein particle assembly	Gene Ontology	GO:0034379	1	6	0.114272	DGAT1	http://amigo.geneontology.org/amigo/term/GO:0034379
phosphatase regulator activity	Gene Ontology	GO:0019208	1	6	0.114272	PPP1R12A	http://amigo.geneontology.org/amigo/term/GO:0019208
regulation of mast cell degranulation	Gene Ontology	GO:0043304	1	6	0.114272	LYN	http://amigo.geneontology.org/amigo/term/GO:0043304
MutLalpha complex binding	Gene Ontology	GO:0032405	1	6	0.114272	ATR	http://amigo.geneontology.org/amigo/term/GO:0032405
prostate gland growth	Gene Ontology	GO:0060736	1	6	0.114272	PLAG1	http://amigo.geneontology.org/amigo/term/GO:0060736
2-acylglycerol O-acyltransferase activity	Gene Ontology	GO:0003846	1	6	0.114272	DGAT1	http://amigo.geneontology.org/amigo/term/GO:0003846
positive regulation of chondrocyte proliferation	Gene Ontology	GO:1902732	1	6	0.114272	SIRT6	http://amigo.geneontology.org/amigo/term/GO:1902732
deacetylase activity	Gene Ontology	GO:0019213	1	6	0.114272	SIRT6	http://amigo.geneontology.org/amigo/term/GO:0019213
dopamine metabolic process	Gene Ontology	GO:0042417	1	6	0.114272	SNCB	http://amigo.geneontology.org/amigo/term/GO:0042417
gland morphogenesis	Gene Ontology	GO:0022612	1	6	0.114272	PLAG1	http://amigo.geneontology.org/amigo/term/GO:0022612
positive regulation of glial cell proliferation	Gene Ontology	GO:0060252	1	6	0.114272	PLAG1	http://amigo.geneontology.org/amigo/term/GO:0060252
macromolecule depalmitoylation	Gene Ontology	GO:0098734	1	6	0.114272	ABHD12B	http://amigo.geneontology.org/amigo/term/GO:0098734
regulation of reactive oxygen species biosynthetic process	Gene Ontology	GO:1903426	1	6	0.114272	SLC25A33	http://amigo.geneontology.org/amigo/term/GO:1903426
plasma membrane	Gene Ontology	GO:0005886	13	2339	0.114272	DUOXA1|SUCLG2|DUOXA2|NIN|IL10RB|GPRIN1|STEAP3|DOCK5|IFNAR2|XRN1|PSTPIP1|RALB|PPP1R12A	http://amigo.geneontology.org/amigo/term/GO:0005886
small GTPase mediated signal transduction	Gene Ontology	GO:0007264	2	76	0.114272	ITSN1|DOCK5	http://amigo.geneontology.org/amigo/term/GO:0007264
dendrite	Gene Ontology	GO:0030425	3	201	0.114272	TANC1|NIN|KIF1B	http://amigo.geneontology.org/amigo/term/GO:0030425
guanyl-nucleotide exchange factor activity	Gene Ontology	GO:0005085	2	77	0.114272	ITSN1|DOCK5	http://amigo.geneontology.org/amigo/term/GO:0005085
microtubule anchoring at centrosome	Gene Ontology	GO:0034454	1	7	0.114272	NIN	http://amigo.geneontology.org/amigo/term/GO:0034454
microtubule minus-end	Gene Ontology	GO:0036449	1	7	0.114272	NIN	http://amigo.geneontology.org/amigo/term/GO:0036449
PTW/PP1 phosphatase complex	Gene Ontology	GO:0072357	1	7	0.114272	PPP1R12A	http://amigo.geneontology.org/amigo/term/GO:0072357
meiotic spindle organization	Gene Ontology	GO:0000212	1	7	0.114272	MOS	http://amigo.geneontology.org/amigo/term/GO:0000212
trachea formation	Gene Ontology	GO:0060440	1	7	0.114272	MAP2K2	http://amigo.geneontology.org/amigo/term/GO:0060440
positive regulation of aspartic-type endopeptidase activity involved in amyloid precursor protein catabolic process	Gene Ontology	GO:1902961	1	7	0.114272	LYN	http://amigo.geneontology.org/amigo/term/GO:1902961
actin filament bundle	Gene Ontology	GO:0032432	1	7	0.114272	PLS1	http://amigo.geneontology.org/amigo/term/GO:0032432
regulation of chondrocyte differentiation	Gene Ontology	GO:0032330	1	7	0.114272	LNPK	http://amigo.geneontology.org/amigo/term/GO:0032330
endoplasmic reticulum tubular network organization	Gene Ontology	GO:0071786	1	7	0.114272	LNPK	http://amigo.geneontology.org/amigo/term/GO:0071786
positive regulation of autophagosome assembly	Gene Ontology	GO:2000786	1	7	0.114272	RALB	http://amigo.geneontology.org/amigo/term/GO:2000786
centriolar subdistal appendage	Gene Ontology	GO:0120103	1	7	0.114272	NIN	http://amigo.geneontology.org/amigo/term/GO:0120103
positive regulation of telomere maintenance	Gene Ontology	GO:0032206	1	7	0.114272	SIRT6	http://amigo.geneontology.org/amigo/term/GO:0032206
NAD(P)+-protein-arginine ADP-ribosyltransferase activity	Gene Ontology	GO:0003956	1	7	0.114272	SIRT6	http://amigo.geneontology.org/amigo/term/GO:0003956
nucleoside transmembrane transport	Gene Ontology	GO:1901642	1	7	0.114272	SLC28A2	http://amigo.geneontology.org/amigo/term/GO:1901642
regulation of platelet aggregation	Gene Ontology	GO:0090330	1	7	0.114272	LYN	http://amigo.geneontology.org/amigo/term/GO:0090330
cuprous ion binding	Gene Ontology	GO:1903136	1	7	0.114272	SNCB	http://amigo.geneontology.org/amigo/term/GO:1903136
protein hexamerization	Gene Ontology	GO:0034214	1	7	0.114272	SPAST	http://amigo.geneontology.org/amigo/term/GO:0034214
microtubule-severing ATPase activity	Gene Ontology	GO:0008568	1	7	0.114272	SPAST	http://amigo.geneontology.org/amigo/term/GO:0008568
leptin-mediated signaling pathway	Gene Ontology	GO:0033210	1	7	0.114272	EBI3	http://amigo.geneontology.org/amigo/term/GO:0033210
regulation of signal transduction by p53 class mediator	Gene Ontology	GO:1901796	1	7	0.114272	BOP1	http://amigo.geneontology.org/amigo/term/GO:1901796
positive regulation of vascular associated smooth muscle cell migration	Gene Ontology	GO:1904754	1	7	0.114272	DOCK5	http://amigo.geneontology.org/amigo/term/GO:1904754
long-chain fatty-acyl-CoA metabolic process	Gene Ontology	GO:0035336	1	7	0.114272	DGAT1	http://amigo.geneontology.org/amigo/term/GO:0035336
nuclear mRNA surveillance	Gene Ontology	GO:0071028	1	7	0.114272	XRN1	http://amigo.geneontology.org/amigo/term/GO:0071028
thyroid hormone metabolic process	Gene Ontology	GO:0042403	1	7	0.114272	DUOX2	http://amigo.geneontology.org/amigo/term/GO:0042403
chromatin silencing at telomere	Gene Ontology	GO:0006348	1	7	0.114272	DPY30	http://amigo.geneontology.org/amigo/term/GO:0006348
eukaryotic translation initiation factor 4F complex	Gene Ontology	GO:0016281	1	7	0.114272	EIF4E1B	http://amigo.geneontology.org/amigo/term/GO:0016281
chaperone complex	Gene Ontology	GO:0101031	1	7	0.114272	HSF1	http://amigo.geneontology.org/amigo/term/GO:0101031
spindle pole	Gene Ontology	GO:0000922	2	80	0.114272	TMEM201|MTCL1	http://amigo.geneontology.org/amigo/term/GO:0000922
multicellular organism growth	Gene Ontology	GO:0035264	2	80	0.114272	DUOX2|PLAG1	http://amigo.geneontology.org/amigo/term/GO:0035264
sequence-specific DNA binding	Gene Ontology	GO:0043565	3	208	0.114272	RERE|HSF1|CAMTA1	http://amigo.geneontology.org/amigo/term/GO:0043565
neuron projection development	Gene Ontology	GO:0031175	2	82	0.114272	LYN|GPRIN1	http://amigo.geneontology.org/amigo/term/GO:0031175
dendritic cell differentiation	Gene Ontology	GO:0097028	1	8	0.114272	LYN	http://amigo.geneontology.org/amigo/term/GO:0097028
exit from mitosis	Gene Ontology	GO:0010458	1	8	0.114272	SPAST	http://amigo.geneontology.org/amigo/term/GO:0010458
cell-cell adhesion mediated by cadherin	Gene Ontology	GO:0044331	1	8	0.114272	CDHR2	http://amigo.geneontology.org/amigo/term/GO:0044331
mitochondrial transcription	Gene Ontology	GO:0006390	1	8	0.114272	SLC25A33	http://amigo.geneontology.org/amigo/term/GO:0006390
actin filament network formation	Gene Ontology	GO:0051639	1	8	0.114272	PLS1	http://amigo.geneontology.org/amigo/term/GO:0051639
A band	Gene Ontology	GO:0031672	1	8	0.114272	PPP1R12A	http://amigo.geneontology.org/amigo/term/GO:0031672
lamin binding	Gene Ontology	GO:0005521	1	8	0.114272	TMEM201	http://amigo.geneontology.org/amigo/term/GO:0005521
apoptotic DNA fragmentation	Gene Ontology	GO:0006309	1	8	0.114272	DFFA	http://amigo.geneontology.org/amigo/term/GO:0006309
Derlin-1 retrotranslocation complex	Gene Ontology	GO:0036513	1	8	0.114272	AMFR	http://amigo.geneontology.org/amigo/term/GO:0036513
ciliary transition fiber	Gene Ontology	GO:0097539	1	8	0.114272	NIN	http://amigo.geneontology.org/amigo/term/GO:0097539
ubiquitin-ubiquitin ligase activity	Gene Ontology	GO:0034450	1	8	0.114272	AMFR	http://amigo.geneontology.org/amigo/term/GO:0034450
microvillus membrane	Gene Ontology	GO:0031528	1	8	0.114272	CDHR2	http://amigo.geneontology.org/amigo/term/GO:0031528
retina homeostasis	Gene Ontology	GO:0001895	1	8	0.114272	SLC28A2	http://amigo.geneontology.org/amigo/term/GO:0001895
integral component of endoplasmic reticulum membrane	Gene Ontology	GO:0030176	2	84	0.114272	AMFR|LNPK	http://amigo.geneontology.org/amigo/term/GO:0030176
cardiac muscle tissue development	Gene Ontology	GO:0048738	1	9	0.114272	NDUFV2	http://amigo.geneontology.org/amigo/term/GO:0048738
flotillin complex	Gene Ontology	GO:0016600	1	9	0.114272	CDHR2	http://amigo.geneontology.org/amigo/term/GO:0016600
centriole-centriole cohesion	Gene Ontology	GO:0010457	1	9	0.114272	NIN	http://amigo.geneontology.org/amigo/term/GO:0010457
type I interferon signaling pathway	Gene Ontology	GO:0060337	1	9	0.114272	IFNAR2	http://amigo.geneontology.org/amigo/term/GO:0060337
regulation of oxidative phosphorylation	Gene Ontology	GO:0002082	1	9	0.114272	SLC25A33	http://amigo.geneontology.org/amigo/term/GO:0002082
regulation of cytokine secretion	Gene Ontology	GO:0050707	1	9	0.114272	LYN	http://amigo.geneontology.org/amigo/term/GO:0050707
MAP kinase kinase activity	Gene Ontology	GO:0004708	1	9	0.114272	MAP2K2	http://amigo.geneontology.org/amigo/term/GO:0004708
positive regulation of transcription from RNA polymerase II promoter in response to endoplasmic reticulum stress	Gene Ontology	GO:1990440	1	9	0.114272	CREB3L3	http://amigo.geneontology.org/amigo/term/GO:1990440
positive regulation of vascular endothelial cell proliferation	Gene Ontology	GO:1905564	1	9	0.114272	SIRT6	http://amigo.geneontology.org/amigo/term/GO:1905564
vasoconstriction	Gene Ontology	GO:0042310	1	9	0.114272	HTR7	http://amigo.geneontology.org/amigo/term/GO:0042310
positive regulation of DNA damage response, signal transduction by p53 class mediator	Gene Ontology	GO:0043517	1	9	0.114272	ATR	http://amigo.geneontology.org/amigo/term/GO:0043517
kinetochore assembly	Gene Ontology	GO:0051382	1	10	0.114272	CENPS	http://amigo.geneontology.org/amigo/term/GO:0051382
positive regulation of stem cell proliferation	Gene Ontology	GO:2000648	1	10	0.114272	SIRT6	http://amigo.geneontology.org/amigo/term/GO:2000648
cytoskeleton-dependent intracellular transport	Gene Ontology	GO:0030705	1	10	0.114272	KIF1B	http://amigo.geneontology.org/amigo/term/GO:0030705
negative regulation of DNA replication	Gene Ontology	GO:0008156	1	10	0.114272	ATR	http://amigo.geneontology.org/amigo/term/GO:0008156
regulation of dendrite development	Gene Ontology	GO:0050773	1	10	0.114272	CAMK1D	http://amigo.geneontology.org/amigo/term/GO:0050773
palmitoyl-(protein) hydrolase activity	Gene Ontology	GO:0008474	1	10	0.114272	ABHD12B	http://amigo.geneontology.org/amigo/term/GO:0008474
replicative senescence	Gene Ontology	GO:0090399	1	10	0.114272	ATR	http://amigo.geneontology.org/amigo/term/GO:0090399
inclusion body	Gene Ontology	GO:0016234	1	10	0.114272	SNCB	http://amigo.geneontology.org/amigo/term/GO:0016234
protein localization to chromosome, telomeric region	Gene Ontology	GO:0070198	1	10	0.114272	ATR	http://amigo.geneontology.org/amigo/term/GO:0070198
mitochondrial respiratory chain complex III assembly	Gene Ontology	GO:0034551	1	10	0.114272	SLC25A33	http://amigo.geneontology.org/amigo/term/GO:0034551
diacylglycerol metabolic process	Gene Ontology	GO:0046339	1	10	0.114272	DGAT1	http://amigo.geneontology.org/amigo/term/GO:0046339
negative regulation of glucose import	Gene Ontology	GO:0046325	1	10	0.114272	SIRT6	http://amigo.geneontology.org/amigo/term/GO:0046325
triglyceride biosynthetic process	Gene Ontology	GO:0019432	1	10	0.114272	DGAT1	http://amigo.geneontology.org/amigo/term/GO:0019432
regulation of release of sequestered calcium ion into cytosol	Gene Ontology	GO:0051279	1	10	0.114272	LYN	http://amigo.geneontology.org/amigo/term/GO:0051279
MLL3/4 complex	Gene Ontology	GO:0044666	1	10	0.114272	DPY30	http://amigo.geneontology.org/amigo/term/GO:0044666
regulation of cell adhesion mediated by integrin	Gene Ontology	GO:0033628	1	10	0.114272	LYN	http://amigo.geneontology.org/amigo/term/GO:0033628
microtubule severing	Gene Ontology	GO:0051013	1	11	0.114272	SPAST	http://amigo.geneontology.org/amigo/term/GO:0051013
positive regulation of CREB transcription factor activity	Gene Ontology	GO:0032793	1	11	0.114272	CAMK1D	http://amigo.geneontology.org/amigo/term/GO:0032793
calyx of Held	Gene Ontology	GO:0044305	1	11	0.114272	ITSN1	http://amigo.geneontology.org/amigo/term/GO:0044305
fibroblast migration	Gene Ontology	GO:0010761	1	11	0.114272	TMEM201	http://amigo.geneontology.org/amigo/term/GO:0010761
toll-like receptor 4 signaling pathway	Gene Ontology	GO:0034142	1	11	0.114272	LYN	http://amigo.geneontology.org/amigo/term/GO:0034142
histone mRNA catabolic process	Gene Ontology	GO:0071044	1	11	0.114272	XRN1	http://amigo.geneontology.org/amigo/term/GO:0071044
cellular protein-containing complex assembly	Gene Ontology	GO:0034622	1	11	0.114272	HSF1	http://amigo.geneontology.org/amigo/term/GO:0034622
negative regulation of glycolytic process	Gene Ontology	GO:0045820	1	11	0.114272	SIRT6	http://amigo.geneontology.org/amigo/term/GO:0045820
isomerase activity	Gene Ontology	GO:0016853	1	11	0.114272	SPAST	http://amigo.geneontology.org/amigo/term/GO:0016853
small ribosomal subunit	Gene Ontology	GO:0015935	1	11	0.114272	RPS20	http://amigo.geneontology.org/amigo/term/GO:0015935
ATP-dependent microtubule motor activity, plus-end-directed	Gene Ontology	GO:0008574	1	11	0.114272	KIF1B	http://amigo.geneontology.org/amigo/term/GO:0008574
fatty acid homeostasis	Gene Ontology	GO:0055089	1	11	0.114272	DGAT1	http://amigo.geneontology.org/amigo/term/GO:0055089
NAD+ binding	Gene Ontology	GO:0070403	1	11	0.114272	SIRT6	http://amigo.geneontology.org/amigo/term/GO:0070403
axon development	Gene Ontology	GO:0061564	1	11	0.114272	TSPAN2	http://amigo.geneontology.org/amigo/term/GO:0061564
cellular response to copper ion	Gene Ontology	GO:0071280	1	11	0.114272	HSF1	http://amigo.geneontology.org/amigo/term/GO:0071280
smooth muscle contraction	Gene Ontology	GO:0006939	1	11	0.114272	HTR7	http://amigo.geneontology.org/amigo/term/GO:0006939
perinuclear region of cytoplasm	Gene Ontology	GO:0048471	4	411	0.114272	HSF1|AMFR|LYN|SPAST	http://amigo.geneontology.org/amigo/term/GO:0048471
negative regulation of neuron apoptotic process	Gene Ontology	GO:0043524	2	99	0.115634	ITSN1|SNCB	http://amigo.geneontology.org/amigo/term/GO:0043524
endoplasmic reticulum tubular network	Gene Ontology	GO:0071782	1	12	0.115634	LNPK	http://amigo.geneontology.org/amigo/term/GO:0071782
negative regulation of B cell proliferation	Gene Ontology	GO:0030889	1	12	0.115634	LYN	http://amigo.geneontology.org/amigo/term/GO:0030889
integral component of nuclear inner membrane	Gene Ontology	GO:0005639	1	12	0.115634	TMEM201	http://amigo.geneontology.org/amigo/term/GO:0005639
regulation of neuron death	Gene Ontology	GO:1901214	1	12	0.115634	SNCB	http://amigo.geneontology.org/amigo/term/GO:1901214
RNA 7-methylguanosine cap binding	Gene Ontology	GO:0000340	1	12	0.115634	EIF4E1B	http://amigo.geneontology.org/amigo/term/GO:0000340
lysophospholipase activity	Gene Ontology	GO:0004622	1	12	0.115634	ABHD12B	http://amigo.geneontology.org/amigo/term/GO:0004622
acylglycerol lipase activity	Gene Ontology	GO:0047372	1	12	0.115634	ABHD12B	http://amigo.geneontology.org/amigo/term/GO:0047372
Set1C/COMPASS complex	Gene Ontology	GO:0048188	1	12	0.115634	DPY30	http://amigo.geneontology.org/amigo/term/GO:0048188
microtubule anchoring	Gene Ontology	GO:0034453	1	12	0.115634	PEX14	http://amigo.geneontology.org/amigo/term/GO:0034453
maturation of LSU-rRNA from tricistronic rRNA transcript (SSU-rRNA, 5.8S rRNA, LSU-rRNA)	Gene Ontology	GO:0000463	1	12	0.115634	BOP1	http://amigo.geneontology.org/amigo/term/GO:0000463
histone methyltransferase complex	Gene Ontology	GO:0035097	1	12	0.115634	DPY30	http://amigo.geneontology.org/amigo/term/GO:0035097
protein heterodimerization activity	Gene Ontology	GO:0046982	3	250	0.11741	HSF1|CREB3L3|CENPS	http://amigo.geneontology.org/amigo/term/GO:0046982
cAMP response element binding	Gene Ontology	GO:0035497	1	13	0.11741	CREB3L3	http://amigo.geneontology.org/amigo/term/GO:0035497
axonal growth cone	Gene Ontology	GO:0044295	1	13	0.11741	NIN	http://amigo.geneontology.org/amigo/term/GO:0044295
astrocyte development	Gene Ontology	GO:0014002	1	13	0.11741	TSPAN2	http://amigo.geneontology.org/amigo/term/GO:0014002
regulation of sodium ion transport	Gene Ontology	GO:0002028	1	13	0.11741	NKAIN3	http://amigo.geneontology.org/amigo/term/GO:0002028
protein ADP-ribosylation	Gene Ontology	GO:0006471	1	13	0.11741	SIRT6	http://amigo.geneontology.org/amigo/term/GO:0006471
O-acyltransferase activity	Gene Ontology	GO:0008374	1	13	0.11741	DGAT1	http://amigo.geneontology.org/amigo/term/GO:0008374
respiratory electron transport chain	Gene Ontology	GO:0022904	1	13	0.11741	NDUFV2	http://amigo.geneontology.org/amigo/term/GO:0022904
apicolateral plasma membrane	Gene Ontology	GO:0016327	1	13	0.11741	MTCL1	http://amigo.geneontology.org/amigo/term/GO:0016327
myoblast fusion	Gene Ontology	GO:0007520	1	13	0.11741	TANC1	http://amigo.geneontology.org/amigo/term/GO:0007520
resolution of meiotic recombination intermediates	Gene Ontology	GO:0000712	1	13	0.11741	CENPS	http://amigo.geneontology.org/amigo/term/GO:0000712
metabolic process	Gene Ontology	GO:0008152	1	13	0.11741	SPAST	http://amigo.geneontology.org/amigo/term/GO:0008152
cellular response to exogenous dsRNA	Gene Ontology	GO:0071360	1	14	0.120966	RALB	http://amigo.geneontology.org/amigo/term/GO:0071360
calmodulin-dependent protein kinase activity	Gene Ontology	GO:0004683	1	14	0.120966	CAMK1D	http://amigo.geneontology.org/amigo/term/GO:0004683
establishment or maintenance of epithelial cell apical/basal polarity	Gene Ontology	GO:0045197	1	14	0.120966	MTCL1	http://amigo.geneontology.org/amigo/term/GO:0045197
proline-rich region binding	Gene Ontology	GO:0070064	1	14	0.120966	ITSN1	http://amigo.geneontology.org/amigo/term/GO:0070064
enzyme inhibitor activity	Gene Ontology	GO:0004857	1	14	0.120966	PPP1R12A	http://amigo.geneontology.org/amigo/term/GO:0004857
nuclear migration	Gene Ontology	GO:0007097	1	14	0.120966	TMEM201	http://amigo.geneontology.org/amigo/term/GO:0007097
ubiquitin-specific protease binding	Gene Ontology	GO:1990381	1	14	0.120966	AMFR	http://amigo.geneontology.org/amigo/term/GO:1990381
fatty-acyl-CoA binding	Gene Ontology	GO:0000062	1	15	0.124226	DBI	http://amigo.geneontology.org/amigo/term/GO:0000062
regulation of neuron migration	Gene Ontology	GO:2001222	1	15	0.124226	SCRT1	http://amigo.geneontology.org/amigo/term/GO:2001222
telomere maintenance	Gene Ontology	GO:0000723	1	15	0.124226	ATR	http://amigo.geneontology.org/amigo/term/GO:0000723
protein maturation	Gene Ontology	GO:0051604	1	15	0.124226	DUOXA2	http://amigo.geneontology.org/amigo/term/GO:0051604
regulation of double-strand break repair via homologous recombination	Gene Ontology	GO:0010569	1	15	0.124226	SIRT6	http://amigo.geneontology.org/amigo/term/GO:0010569
heme binding	Gene Ontology	GO:0020037	2	114	0.124226	DUOX1|DUOX2	http://amigo.geneontology.org/amigo/term/GO:0020037
zinc ion binding	Gene Ontology	GO:0008270	5	664	0.127698	RERE|SORD|SCAPER|RNF145|ZFHX4	http://amigo.geneontology.org/amigo/term/GO:0008270
B cell homeostasis	Gene Ontology	GO:0001782	1	16	0.127698	LYN	http://amigo.geneontology.org/amigo/term/GO:0001782
histone deacetylase activity	Gene Ontology	GO:0004407	1	16	0.127698	SIRT6	http://amigo.geneontology.org/amigo/term/GO:0004407
cellular response to cadmium ion	Gene Ontology	GO:0071276	1	16	0.127698	HSF1	http://amigo.geneontology.org/amigo/term/GO:0071276
histone H3-K4 methylation	Gene Ontology	GO:0051568	1	16	0.127698	DPY30	http://amigo.geneontology.org/amigo/term/GO:0051568
histone H3 deacetylation	Gene Ontology	GO:0070932	1	16	0.127698	SIRT6	http://amigo.geneontology.org/amigo/term/GO:0070932
peptidyl-serine phosphorylation	Gene Ontology	GO:0018105	2	118	0.127921	ATR|CAMK1D	http://amigo.geneontology.org/amigo/term/GO:0018105
anterograde axonal transport	Gene Ontology	GO:0008089	1	17	0.129994	SPAST	http://amigo.geneontology.org/amigo/term/GO:0008089
response to hormone	Gene Ontology	GO:0009725	1	17	0.129994	LYN	http://amigo.geneontology.org/amigo/term/GO:0009725
DNA damage checkpoint	Gene Ontology	GO:0000077	1	17	0.129994	ATR	http://amigo.geneontology.org/amigo/term/GO:0000077
T cell proliferation	Gene Ontology	GO:0042098	1	17	0.129994	EBI3	http://amigo.geneontology.org/amigo/term/GO:0042098
transferase activity, transferring acyl groups	Gene Ontology	GO:0016746	1	17	0.129994	TMEM68	http://amigo.geneontology.org/amigo/term/GO:0016746
cellular response to unfolded protein	Gene Ontology	GO:0034620	1	17	0.129994	HSF1	http://amigo.geneontology.org/amigo/term/GO:0034620
centrosome localization	Gene Ontology	GO:0051642	1	17	0.129994	NIN	http://amigo.geneontology.org/amigo/term/GO:0051642
mitochondrial electron transport, NADH to ubiquinone	Gene Ontology	GO:0006120	1	17	0.129994	NDUFV2	http://amigo.geneontology.org/amigo/term/GO:0006120
DNA repair	Gene Ontology	GO:0006281	2	124	0.133542	HSF1|CENPS	http://amigo.geneontology.org/amigo/term/GO:0006281
myelin sheath	Gene Ontology	GO:0043209	1	18	0.133542	TSPAN2	http://amigo.geneontology.org/amigo/term/GO:0043209
positive regulation of neutrophil chemotaxis	Gene Ontology	GO:0090023	1	18	0.133542	CAMK1D	http://amigo.geneontology.org/amigo/term/GO:0090023
face development	Gene Ontology	GO:0060324	1	18	0.133542	MAP2K2	http://amigo.geneontology.org/amigo/term/GO:0060324
pericentriolar material	Gene Ontology	GO:0000242	1	18	0.133542	NIN	http://amigo.geneontology.org/amigo/term/GO:0000242
G protein-coupled serotonin receptor signaling pathway	Gene Ontology	GO:0098664	1	18	0.133542	HTR7	http://amigo.geneontology.org/amigo/term/GO:0098664
positive regulation of wound healing	Gene Ontology	GO:0090303	1	18	0.133542	DUOX1	http://amigo.geneontology.org/amigo/term/GO:0090303
14-3-3 protein binding	Gene Ontology	GO:0071889	1	19	0.138361	PPP1R12A	http://amigo.geneontology.org/amigo/term/GO:0071889
voltage-gated ion channel activity	Gene Ontology	GO:0005244	1	19	0.138361	TMEM37	http://amigo.geneontology.org/amigo/term/GO:0005244
positive regulation of microtubule polymerization	Gene Ontology	GO:0031116	1	19	0.138361	NIN	http://amigo.geneontology.org/amigo/term/GO:0031116
preribosome, large subunit precursor	Gene Ontology	GO:0030687	1	19	0.138361	BOP1	http://amigo.geneontology.org/amigo/term/GO:0030687
oligodendrocyte differentiation	Gene Ontology	GO:0048709	1	20	0.142025	TSPAN2	http://amigo.geneontology.org/amigo/term/GO:0048709
apical junction complex	Gene Ontology	GO:0043296	1	20	0.142025	CDHR2	http://amigo.geneontology.org/amigo/term/GO:0043296
positive regulation of phosphatidylinositol 3-kinase activity	Gene Ontology	GO:0043552	1	20	0.142025	LYN	http://amigo.geneontology.org/amigo/term/GO:0043552
ERK1 and ERK2 cascade	Gene Ontology	GO:0070371	1	20	0.142025	MAP2K2	http://amigo.geneontology.org/amigo/term/GO:0070371
2 iron, 2 sulfur cluster binding	Gene Ontology	GO:0051537	1	21	0.146019	NDUFV2	http://amigo.geneontology.org/amigo/term/GO:0051537
positive regulation of epithelial cell migration	Gene Ontology	GO:0010634	1	21	0.146019	DOCK5	http://amigo.geneontology.org/amigo/term/GO:0010634
ribosomal large subunit assembly	Gene Ontology	GO:0000027	1	21	0.146019	BOP1	http://amigo.geneontology.org/amigo/term/GO:0000027
replication fork processing	Gene Ontology	GO:0031297	1	21	0.146019	CENPS	http://amigo.geneontology.org/amigo/term/GO:0031297
cytosol	Gene Ontology	GO:0005829	12	2482	0.146869	PGD|DUOXA2|SPAST|PLAG1|FBXL6|AMFR|TGS1|XRN1|DOCK5|ANKRD12|THADA|PPP1R12A	http://amigo.geneontology.org/amigo/term/GO:0005829
peptide hormone binding	Gene Ontology	GO:0017046	1	22	0.15088	EBI3	http://amigo.geneontology.org/amigo/term/GO:0017046
ephrin receptor binding	Gene Ontology	GO:0046875	1	22	0.15088	LYN	http://amigo.geneontology.org/amigo/term/GO:0046875
NADH dehydrogenase (ubiquinone) activity	Gene Ontology	GO:0008137	1	23	0.156149	NDUFV2	http://amigo.geneontology.org/amigo/term/GO:0008137
cellular response to DNA damage stimulus	Gene Ontology	GO:0006974	2	143	0.15621	LYN|CENPS	http://amigo.geneontology.org/amigo/term/GO:0006974
DNA binding	Gene Ontology	GO:0003677	4	517	0.15621	HSF1|SCRT1|PLAG1|CENPS	http://amigo.geneontology.org/amigo/term/GO:0003677
entrainment of circadian clock by photoperiod	Gene Ontology	GO:0043153	1	24	0.159722	FBXL6	http://amigo.geneontology.org/amigo/term/GO:0043153
regulation of mitochondrial membrane potential	Gene Ontology	GO:0051881	1	24	0.159722	SLC25A33	http://amigo.geneontology.org/amigo/term/GO:0051881
lipid storage	Gene Ontology	GO:0019915	1	24	0.159722	DGAT1	http://amigo.geneontology.org/amigo/term/GO:0019915
nuclear membrane	Gene Ontology	GO:0031965	2	147	0.161072	TMEM201|SPAST	http://amigo.geneontology.org/amigo/term/GO:0031965
ribonucleoprotein complex binding	Gene Ontology	GO:0043021	1	25	0.162937	BOP1	http://amigo.geneontology.org/amigo/term/GO:0043021
base-excision repair	Gene Ontology	GO:0006284	1	25	0.162937	SIRT6	http://amigo.geneontology.org/amigo/term/GO:0006284
actin filament polymerization	Gene Ontology	GO:0030041	1	25	0.162937	PSTPIP1	http://amigo.geneontology.org/amigo/term/GO:0030041
neuropeptide hormone activity	Gene Ontology	GO:0005184	1	25	0.162937	CORT	http://amigo.geneontology.org/amigo/term/GO:0005184
GTP binding	Gene Ontology	GO:0005525	3	326	0.162937	SUCLG2|GNAO1|RALB	http://amigo.geneontology.org/amigo/term/GO:0005525
cell-cell adhesion via plasma-membrane adhesion molecules	Gene Ontology	GO:0098742	1	26	0.163548	CDHR2	http://amigo.geneontology.org/amigo/term/GO:0098742
positive regulation of receptor signaling pathway via JAK-STAT	Gene Ontology	GO:0046427	1	26	0.163548	IL10RB	http://amigo.geneontology.org/amigo/term/GO:0046427
catenin complex	Gene Ontology	GO:0016342	1	26	0.163548	CDHR2	http://amigo.geneontology.org/amigo/term/GO:0016342
alpha-tubulin binding	Gene Ontology	GO:0043014	1	26	0.163548	SPAST	http://amigo.geneontology.org/amigo/term/GO:0043014
peroxisomal membrane	Gene Ontology	GO:0005778	1	26	0.163548	PEX14	http://amigo.geneontology.org/amigo/term/GO:0005778
negative regulation of protein-containing complex assembly	Gene Ontology	GO:0031333	1	26	0.163548	HSF1	http://amigo.geneontology.org/amigo/term/GO:0031333
positive regulation of cytokinesis	Gene Ontology	GO:0032467	1	27	0.163548	SPAST	http://amigo.geneontology.org/amigo/term/GO:0032467
positive regulation of mitotic cell cycle	Gene Ontology	GO:0045931	1	27	0.163548	HSF1	http://amigo.geneontology.org/amigo/term/GO:0045931
synaptic vesicle endocytosis	Gene Ontology	GO:0048488	1	27	0.163548	SNCB	http://amigo.geneontology.org/amigo/term/GO:0048488
phosphoprotein binding	Gene Ontology	GO:0051219	1	27	0.163548	GPRIN1	http://amigo.geneontology.org/amigo/term/GO:0051219
NADP binding	Gene Ontology	GO:0050661	1	27	0.163548	PGD	http://amigo.geneontology.org/amigo/term/GO:0050661
learning or memory	Gene Ontology	GO:0007611	1	27	0.163548	GATM	http://amigo.geneontology.org/amigo/term/GO:0007611
centrosome cycle	Gene Ontology	GO:0007098	1	27	0.163548	PPP1R12A	http://amigo.geneontology.org/amigo/term/GO:0007098
actin filament bundle assembly	Gene Ontology	GO:0051017	1	27	0.163548	PLS1	http://amigo.geneontology.org/amigo/term/GO:0051017
cytoskeletal protein binding	Gene Ontology	GO:0008092	1	27	0.163548	PSTPIP1	http://amigo.geneontology.org/amigo/term/GO:0008092
peptidyl-tyrosine autophosphorylation	Gene Ontology	GO:0038083	1	27	0.163548	LYN	http://amigo.geneontology.org/amigo/term/GO:0038083
synapse organization	Gene Ontology	GO:0050808	1	27	0.163548	SNCB	http://amigo.geneontology.org/amigo/term/GO:0050808
neuronal cell body	Gene Ontology	GO:0043025	2	156	0.163548	SNCB|TANC1	http://amigo.geneontology.org/amigo/term/GO:0043025
cytoplasm	Gene Ontology	GO:0005737	13	2867	0.163909	HSF1|PLS1|CAMK1D|TMEM201|SNTG1|TSHB|CDHR2|MAP2K2|MOS|SNCB|PPP1R12A|PSTPIP1|PYGL	http://amigo.geneontology.org/amigo/term/GO:0005737
lipid homeostasis	Gene Ontology	GO:0055088	1	28	0.163909	THADA	http://amigo.geneontology.org/amigo/term/GO:0055088
B cell receptor signaling pathway	Gene Ontology	GO:0050853	1	28	0.163909	LYN	http://amigo.geneontology.org/amigo/term/GO:0050853
dendrite morphogenesis	Gene Ontology	GO:0048813	1	28	0.163909	RERE	http://amigo.geneontology.org/amigo/term/GO:0048813
mRNA transport	Gene Ontology	GO:0051028	1	28	0.163909	HSF1	http://amigo.geneontology.org/amigo/term/GO:0051028
tricarboxylic acid cycle	Gene Ontology	GO:0006099	1	28	0.163909	SUCLG2	http://amigo.geneontology.org/amigo/term/GO:0006099
kinesin complex	Gene Ontology	GO:0005871	1	28	0.163909	KIF1B	http://amigo.geneontology.org/amigo/term/GO:0005871
hormone-mediated signaling pathway	Gene Ontology	GO:0009755	1	28	0.163909	TSHB	http://amigo.geneontology.org/amigo/term/GO:0009755
ATPase activity	Gene Ontology	GO:0016887	2	159	0.163909	KIF1B|SPAST	http://amigo.geneontology.org/amigo/term/GO:0016887
cytokine binding	Gene Ontology	GO:0019955	1	29	0.165536	EBI3	http://amigo.geneontology.org/amigo/term/GO:0019955
cellular response to heat	Gene Ontology	GO:0034605	1	29	0.165536	HSF1	http://amigo.geneontology.org/amigo/term/GO:0034605
inner ear development	Gene Ontology	GO:0048839	1	29	0.165536	DUOX2	http://amigo.geneontology.org/amigo/term/GO:0048839
tRNA methylation	Gene Ontology	GO:0030488	1	29	0.165536	THADA	http://amigo.geneontology.org/amigo/term/GO:0030488
positive regulation of substrate adhesion-dependent cell spreading	Gene Ontology	GO:1900026	1	29	0.165536	DOCK5	http://amigo.geneontology.org/amigo/term/GO:1900026
calcium channel activity	Gene Ontology	GO:0005262	1	29	0.165536	TMEM37	http://amigo.geneontology.org/amigo/term/GO:0005262
brush border membrane	Gene Ontology	GO:0031526	1	29	0.165536	CDHR2	http://amigo.geneontology.org/amigo/term/GO:0031526
chromatin binding	Gene Ontology	GO:0003682	3	349	0.166476	RERE|CENPS|SIRT6	http://amigo.geneontology.org/amigo/term/GO:0003682
cellular response to retinoic acid	Gene Ontology	GO:0071300	1	30	0.166476	LYN	http://amigo.geneontology.org/amigo/term/GO:0071300
retinol metabolic process	Gene Ontology	GO:0042572	1	30	0.166476	DGAT1	http://amigo.geneontology.org/amigo/term/GO:0042572
adenylate cyclase-inhibiting G protein-coupled receptor signaling pathway	Gene Ontology	GO:0007193	1	30	0.166476	CORT	http://amigo.geneontology.org/amigo/term/GO:0007193
regulation of cell adhesion	Gene Ontology	GO:0030155	1	30	0.166476	PPP1R12A	http://amigo.geneontology.org/amigo/term/GO:0030155
RNA phosphodiester bond hydrolysis, exonucleolytic	Gene Ontology	GO:0090503	1	30	0.166476	XRN1	http://amigo.geneontology.org/amigo/term/GO:0090503
microtubule	Gene Ontology	GO:0005874	2	167	0.167381	KIF1B|SPAST	http://amigo.geneontology.org/amigo/term/GO:0005874
bone mineralization	Gene Ontology	GO:0030282	1	31	0.167381	DUOX2	http://amigo.geneontology.org/amigo/term/GO:0030282
lipopolysaccharide-mediated signaling pathway	Gene Ontology	GO:0031663	1	31	0.167381	LYN	http://amigo.geneontology.org/amigo/term/GO:0031663
negative regulation of MAP kinase activity	Gene Ontology	GO:0043407	1	31	0.167381	LYN	http://amigo.geneontology.org/amigo/term/GO:0043407
embryonic forelimb morphogenesis	Gene Ontology	GO:0035115	1	31	0.167381	LNPK	http://amigo.geneontology.org/amigo/term/GO:0035115
chromosome, telomeric region	Gene Ontology	GO:0000781	1	31	0.167381	DPY30	http://amigo.geneontology.org/amigo/term/GO:0000781
endosome	Gene Ontology	GO:0005768	2	168	0.167381	STEAP3|SPAST	http://amigo.geneontology.org/amigo/term/GO:0005768
regulation of transcription, DNA-templated	Gene Ontology	GO:0006355	3	360	0.167381	RERE|PLAG1|SCRT1	http://amigo.geneontology.org/amigo/term/GO:0006355
multivesicular body	Gene Ontology	GO:0005771	1	32	0.167381	STEAP3	http://amigo.geneontology.org/amigo/term/GO:0005771
fertilization	Gene Ontology	GO:0009566	1	32	0.167381	DUOX2	http://amigo.geneontology.org/amigo/term/GO:0009566
synapse assembly	Gene Ontology	GO:0007416	1	32	0.167381	CDHR2	http://amigo.geneontology.org/amigo/term/GO:0007416
positive regulation of multicellular organism growth	Gene Ontology	GO:0040018	1	32	0.167381	PLS1	http://amigo.geneontology.org/amigo/term/GO:0040018
symporter activity	Gene Ontology	GO:0015293	1	32	0.167381	SLC28A2	http://amigo.geneontology.org/amigo/term/GO:0015293
non-membrane spanning protein tyrosine kinase activity	Gene Ontology	GO:0004715	1	32	0.167381	LYN	http://amigo.geneontology.org/amigo/term/GO:0004715
Hsp90 protein binding	Gene Ontology	GO:0051879	1	32	0.167381	HSF1	http://amigo.geneontology.org/amigo/term/GO:0051879
signaling receptor binding	Gene Ontology	GO:0005102	2	171	0.167381	LYN|PEX14	http://amigo.geneontology.org/amigo/term/GO:0005102
identical protein binding	Gene Ontology	GO:0042802	5	813	0.168948	HSF1|PSTPIP1|AMFR|LNPK|PEX14	http://amigo.geneontology.org/amigo/term/GO:0042802
intracellular anatomical structure	Gene Ontology	GO:0005622	1	33	0.168948	CAMK1D	http://amigo.geneontology.org/amigo/term/GO:0005622
negative regulation of catalytic activity	Gene Ontology	GO:0043086	1	33	0.168948	PPP1R12A	http://amigo.geneontology.org/amigo/term/GO:0043086
G2/M transition of mitotic cell cycle	Gene Ontology	GO:0000086	1	33	0.168948	FBXL6	http://amigo.geneontology.org/amigo/term/GO:0000086
circadian rhythm	Gene Ontology	GO:0007623	1	34	0.171304	HTR7	http://amigo.geneontology.org/amigo/term/GO:0007623
positive regulation of phagocytosis	Gene Ontology	GO:0050766	1	34	0.171304	CAMK1D	http://amigo.geneontology.org/amigo/term/GO:0050766
Ras protein signal transduction	Gene Ontology	GO:0007265	1	34	0.171304	RALB	http://amigo.geneontology.org/amigo/term/GO:0007265
negative regulation of nucleic acid-templated transcription	Gene Ontology	GO:1903507	1	34	0.171304	RERE	http://amigo.geneontology.org/amigo/term/GO:1903507
positive regulation of fibroblast proliferation	Gene Ontology	GO:0048146	1	35	0.17382	SIRT6	http://amigo.geneontology.org/amigo/term/GO:0048146
protein secretion	Gene Ontology	GO:0009306	1	35	0.17382	STEAP3	http://amigo.geneontology.org/amigo/term/GO:0009306
erythrocyte differentiation	Gene Ontology	GO:0030218	1	35	0.17382	LYN	http://amigo.geneontology.org/amigo/term/GO:0030218
nucleoplasm	Gene Ontology	GO:0005654	9	1867	0.174823	HSF1|NIN|LNPK|SPAST|TSPAN2|BOP1|ANKRD12|TFDP2|SIRT6	http://amigo.geneontology.org/amigo/term/GO:0005654
positive regulation of tyrosine phosphorylation of STAT protein	Gene Ontology	GO:0042531	1	36	0.174823	LYN	http://amigo.geneontology.org/amigo/term/GO:0042531
visual learning	Gene Ontology	GO:0008542	1	36	0.174823	TANC1	http://amigo.geneontology.org/amigo/term/GO:0008542
histone deacetylase complex	Gene Ontology	GO:0000118	1	36	0.174823	RERE	http://amigo.geneontology.org/amigo/term/GO:0000118
cellular response to UV	Gene Ontology	GO:0034644	1	36	0.174823	ATR	http://amigo.geneontology.org/amigo/term/GO:0034644
positive regulation of protein localization to plasma membrane	Gene Ontology	GO:1903078	1	36	0.174823	PLS1	http://amigo.geneontology.org/amigo/term/GO:1903078
positive regulation of protein serine/threonine kinase activity	Gene Ontology	GO:0071902	1	36	0.174823	RALB	http://amigo.geneontology.org/amigo/term/GO:0071902
protein transport	Gene Ontology	GO:0015031	2	184	0.176699	DUOXA1|DUOXA2	http://amigo.geneontology.org/amigo/term/GO:0015031
protein-macromolecule adaptor activity	Gene Ontology	GO:0030674	1	37	0.177514	AMFR	http://amigo.geneontology.org/amigo/term/GO:0030674
brush border	Gene Ontology	GO:0005903	1	37	0.177514	PLS1	http://amigo.geneontology.org/amigo/term/GO:0005903
myelination	Gene Ontology	GO:0042552	1	37	0.177514	TSPAN2	http://amigo.geneontology.org/amigo/term/GO:0042552
DNA-binding transcription activator activity, RNA polymerase II-specific	Gene Ontology	GO:0001228	3	385	0.1797	CREB3L3|PLAG1|TFDP2	http://amigo.geneontology.org/amigo/term/GO:0001228
cytoplasmic microtubule organization	Gene Ontology	GO:0031122	1	38	0.1797	SPAST	http://amigo.geneontology.org/amigo/term/GO:0031122
cellular response to drug	Gene Ontology	GO:0035690	1	38	0.1797	PPP1R12A	http://amigo.geneontology.org/amigo/term/GO:0035690
protein-containing complex assembly	Gene Ontology	GO:0065003	1	38	0.1797	PEX14	http://amigo.geneontology.org/amigo/term/GO:0065003
heat shock protein binding	Gene Ontology	GO:0031072	1	38	0.1797	HSF1	http://amigo.geneontology.org/amigo/term/GO:0031072
cytoskeleton	Gene Ontology	GO:0005856	2	190	0.182148	SNTG1|PSTPIP1	http://amigo.geneontology.org/amigo/term/GO:0005856
lateral plasma membrane	Gene Ontology	GO:0016328	1	39	0.18226	MTCL1	http://amigo.geneontology.org/amigo/term/GO:0016328
axon cytoplasm	Gene Ontology	GO:1904115	1	39	0.18226	SPAST	http://amigo.geneontology.org/amigo/term/GO:1904115
SCF-dependent proteasomal ubiquitin-dependent protein catabolic process	Gene Ontology	GO:0031146	1	39	0.18226	FBXL6	http://amigo.geneontology.org/amigo/term/GO:0031146
translational initiation	Gene Ontology	GO:0006413	1	40	0.185648	EIF4E1B	http://amigo.geneontology.org/amigo/term/GO:0006413
negative regulation of transcription by RNA polymerase II	Gene Ontology	GO:0000122	4	625	0.18809	HSF1|ZFHX4|SCRT1|SIRT6	http://amigo.geneontology.org/amigo/term/GO:0000122
promoter-specific chromatin binding	Gene Ontology	GO:1990841	1	41	0.18809	HSF1	http://amigo.geneontology.org/amigo/term/GO:1990841
endocytic vesicle	Gene Ontology	GO:0030139	1	41	0.18809	ITSN1	http://amigo.geneontology.org/amigo/term/GO:0030139
regulation of autophagy	Gene Ontology	GO:0010506	1	41	0.18809	MTCL1	http://amigo.geneontology.org/amigo/term/GO:0010506
positive regulation of transcription by RNA polymerase II	Gene Ontology	GO:0045944	5	872	0.189577	HSF1|TFDP2|PLAG1|PPP1R12A|CAMTA1	http://amigo.geneontology.org/amigo/term/GO:0045944
mitotic cytokinesis	Gene Ontology	GO:0000281	1	42	0.189577	SPAST	http://amigo.geneontology.org/amigo/term/GO:0000281
protein homotetramerization	Gene Ontology	GO:0051289	1	42	0.189577	SYCP1	http://amigo.geneontology.org/amigo/term/GO:0051289
protein destabilization	Gene Ontology	GO:0031648	1	42	0.189577	SIRT6	http://amigo.geneontology.org/amigo/term/GO:0031648
negative regulation of phosphatase activity	Gene Ontology	GO:0010923	1	42	0.189577	TMEM132D	http://amigo.geneontology.org/amigo/term/GO:0010923
RNA polymerase II transcription regulator complex	Gene Ontology	GO:0090575	1	43	0.189623	TFDP2	http://amigo.geneontology.org/amigo/term/GO:0090575
extrinsic component of cytoplasmic side of plasma membrane	Gene Ontology	GO:0031234	1	43	0.189623	LYN	http://amigo.geneontology.org/amigo/term/GO:0031234
protein self-association	Gene Ontology	GO:0043621	1	43	0.189623	HSF1	http://amigo.geneontology.org/amigo/term/GO:0043621
G protein-coupled receptor binding	Gene Ontology	GO:0001664	1	43	0.189623	CORT	http://amigo.geneontology.org/amigo/term/GO:0001664
cytosolic small ribosomal subunit	Gene Ontology	GO:0022627	1	43	0.189623	RPS20	http://amigo.geneontology.org/amigo/term/GO:0022627
endosomal transport	Gene Ontology	GO:0016197	1	43	0.189623	DPY30	http://amigo.geneontology.org/amigo/term/GO:0016197
Golgi apparatus	Gene Ontology	GO:0005794	4	639	0.190449	DBI|AMFR|ATR|LYN	http://amigo.geneontology.org/amigo/term/GO:0005794
thymus development	Gene Ontology	GO:0048538	1	44	0.191081	MAP2K2	http://amigo.geneontology.org/amigo/term/GO:0048538
mitochondrial respiratory chain complex I	Gene Ontology	GO:0005747	1	44	0.191081	NDUFV2	http://amigo.geneontology.org/amigo/term/GO:0005747
regulation of protein localization	Gene Ontology	GO:0032880	1	44	0.191081	SYCP1	http://amigo.geneontology.org/amigo/term/GO:0032880
RNA polymerase II transcription regulatory region sequence-specific DNA binding	Gene Ontology	GO:0000977	2	205	0.191537	SCRT1|TFDP2	http://amigo.geneontology.org/amigo/term/GO:0000977
microtubule motor activity	Gene Ontology	GO:0003777	1	45	0.19329	KIF1B	http://amigo.geneontology.org/amigo/term/GO:0003777
negative regulation of ERK1 and ERK2 cascade	Gene Ontology	GO:0070373	1	45	0.19329	LYN	http://amigo.geneontology.org/amigo/term/GO:0070373
RNA polymerase II transcription factor binding	Gene Ontology	GO:0001085	1	46	0.195448	RERE	http://amigo.geneontology.org/amigo/term/GO:0001085
chromatin organization	Gene Ontology	GO:0006325	1	46	0.195448	MOS	http://amigo.geneontology.org/amigo/term/GO:0006325
translation initiation factor activity	Gene Ontology	GO:0003743	1	46	0.195448	EIF4E1B	http://amigo.geneontology.org/amigo/term/GO:0003743
blood coagulation	Gene Ontology	GO:0007596	1	46	0.195448	LNPK	http://amigo.geneontology.org/amigo/term/GO:0007596
ubiquitin protein ligase activity	Gene Ontology	GO:0061630	2	211	0.197027	AMFR|RNF145	http://amigo.geneontology.org/amigo/term/GO:0061630
epithelial cell differentiation	Gene Ontology	GO:0030855	1	47	0.197557	CDHR2	http://amigo.geneontology.org/amigo/term/GO:0030855
protein localization	Gene Ontology	GO:0008104	1	47	0.197557	NIN	http://amigo.geneontology.org/amigo/term/GO:0008104
embryonic digit morphogenesis	Gene Ontology	GO:0042733	1	47	0.197557	LNPK	http://amigo.geneontology.org/amigo/term/GO:0042733
nucleotide binding	Gene Ontology	GO:0000166	1	48	0.19918	PYGL	http://amigo.geneontology.org/amigo/term/GO:0000166
cadherin binding	Gene Ontology	GO:0045296	1	48	0.19918	CDHR2	http://amigo.geneontology.org/amigo/term/GO:0045296
protein K48-linked ubiquitination	Gene Ontology	GO:0070936	1	49	0.200758	AMFR	http://amigo.geneontology.org/amigo/term/GO:0070936
negative regulation of DNA-binding transcription factor activity	Gene Ontology	GO:0043433	1	49	0.200758	PEX14	http://amigo.geneontology.org/amigo/term/GO:0043433
cellular response to starvation	Gene Ontology	GO:0009267	1	49	0.200758	RALB	http://amigo.geneontology.org/amigo/term/GO:0009267
flagellated sperm motility	Gene Ontology	GO:0030317	1	49	0.200758	SORD	http://amigo.geneontology.org/amigo/term/GO:0030317
mitochondrion organization	Gene Ontology	GO:0007005	1	51	0.207741	SLC25A33	http://amigo.geneontology.org/amigo/term/GO:0007005
axonogenesis	Gene Ontology	GO:0007409	1	52	0.210073	SPAST	http://amigo.geneontology.org/amigo/term/GO:0007409
molecular adaptor activity	Gene Ontology	GO:0060090	1	52	0.210073	MAP2K2	http://amigo.geneontology.org/amigo/term/GO:0060090
double-stranded DNA binding	Gene Ontology	GO:0003690	1	53	0.211462	CENPS	http://amigo.geneontology.org/amigo/term/GO:0003690
SCF ubiquitin ligase complex	Gene Ontology	GO:0019005	1	53	0.211462	FBXL6	http://amigo.geneontology.org/amigo/term/GO:0019005
pyridoxal phosphate binding	Gene Ontology	GO:0030170	1	53	0.211462	PYGL	http://amigo.geneontology.org/amigo/term/GO:0030170
positive regulation of cell growth	Gene Ontology	GO:0030307	1	53	0.211462	SLC25A33	http://amigo.geneontology.org/amigo/term/GO:0030307
ruffle membrane	Gene Ontology	GO:0032587	1	54	0.212365	SNTG1	http://amigo.geneontology.org/amigo/term/GO:0032587
positive regulation of nucleic acid-templated transcription	Gene Ontology	GO:1903508	1	54	0.212365	RERE	http://amigo.geneontology.org/amigo/term/GO:1903508
positive regulation of kinase activity	Gene Ontology	GO:0033674	1	54	0.212365	ITSN1	http://amigo.geneontology.org/amigo/term/GO:0033674
chromatin DNA binding	Gene Ontology	GO:0031490	1	54	0.212365	HSF1	http://amigo.geneontology.org/amigo/term/GO:0031490
ATPase binding	Gene Ontology	GO:0051117	1	54	0.212365	RALB	http://amigo.geneontology.org/amigo/term/GO:0051117
mitochondrial inner membrane	Gene Ontology	GO:0005743	2	231	0.213571	GATM|SLC25A33	http://amigo.geneontology.org/amigo/term/GO:0005743
positive regulation of neuron differentiation	Gene Ontology	GO:0045666	1	55	0.214568	DUOXA1	http://amigo.geneontology.org/amigo/term/GO:0045666
cellular response to insulin stimulus	Gene Ontology	GO:0032869	1	55	0.214568	SLC25A33	http://amigo.geneontology.org/amigo/term/GO:0032869
kinase binding	Gene Ontology	GO:0019900	1	56	0.217183	NIN	http://amigo.geneontology.org/amigo/term/GO:0019900
ubiquitin-dependent ERAD pathway	Gene Ontology	GO:0030433	1	57	0.220221	AMFR	http://amigo.geneontology.org/amigo/term/GO:0030433
protein autoubiquitination	Gene Ontology	GO:0051865	1	58	0.221406	AMFR	http://amigo.geneontology.org/amigo/term/GO:0051865
MAPK cascade	Gene Ontology	GO:0000165	1	58	0.221406	HSF1	http://amigo.geneontology.org/amigo/term/GO:0000165
GDP binding	Gene Ontology	GO:0019003	1	58	0.221406	RALB	http://amigo.geneontology.org/amigo/term/GO:0019003
motile cilium	Gene Ontology	GO:0031514	1	60	0.225487	SORD	http://amigo.geneontology.org/amigo/term/GO:0031514
spindle	Gene Ontology	GO:0005819	1	60	0.225487	SPAST	http://amigo.geneontology.org/amigo/term/GO:0005819
protein N-terminus binding	Gene Ontology	GO:0047485	1	60	0.225487	PEX14	http://amigo.geneontology.org/amigo/term/GO:0047485
microtubule-based movement	Gene Ontology	GO:0007018	1	61	0.228395	KIF1B	http://amigo.geneontology.org/amigo/term/GO:0007018
chromatin remodeling	Gene Ontology	GO:0006338	1	62	0.231282	RERE	http://amigo.geneontology.org/amigo/term/GO:0006338
positive regulation of MAPK cascade	Gene Ontology	GO:0043410	1	63	0.234147	MOS	http://amigo.geneontology.org/amigo/term/GO:0043410
membrane	Gene Ontology	GO:0016020	3	482	0.235074	DUOXA1|DUOXA2|ABHD12B	http://amigo.geneontology.org/amigo/term/GO:0016020
ubiquitin ligase complex	Gene Ontology	GO:0000151	1	64	0.235964	AMFR	http://amigo.geneontology.org/amigo/term/GO:0000151
synapse	Gene Ontology	GO:0045202	2	254	0.235964	HTR7|RPS20	http://amigo.geneontology.org/amigo/term/GO:0045202
DNA-binding transcription factor activity	Gene Ontology	GO:0003700	2	258	0.240212	PLAG1|SCRT1	http://amigo.geneontology.org/amigo/term/GO:0003700
SH3 domain binding	Gene Ontology	GO:0017124	1	66	0.240212	LYN	http://amigo.geneontology.org/amigo/term/GO:0017124
chaperone binding	Gene Ontology	GO:0051087	1	67	0.241538	AMFR	http://amigo.geneontology.org/amigo/term/GO:0051087
negative regulation of transcription, DNA-templated	Gene Ontology	GO:0045892	2	265	0.246004	PEX14|TFDP2	http://amigo.geneontology.org/amigo/term/GO:0045892
mitotic spindle	Gene Ontology	GO:0072686	1	69	0.246004	TFDP2	http://amigo.geneontology.org/amigo/term/GO:0072686
mitotic cell cycle	Gene Ontology	GO:0000278	1	69	0.246004	PPP1R12A	http://amigo.geneontology.org/amigo/term/GO:0000278
transcription, DNA-templated	Gene Ontology	GO:0006351	1	70	0.24868	PLAG1	http://amigo.geneontology.org/amigo/term/GO:0006351
ion channel binding	Gene Ontology	GO:0044325	1	72	0.253482	LYN	http://amigo.geneontology.org/amigo/term/GO:0044325
endomembrane system	Gene Ontology	GO:0012505	1	73	0.25511	RNF145	http://amigo.geneontology.org/amigo/term/GO:0012505
positive regulation of protein kinase B signaling	Gene Ontology	GO:0051897	1	73	0.25511	ITSN1	http://amigo.geneontology.org/amigo/term/GO:0051897
protein homodimerization activity	Gene Ontology	GO:0042803	3	514	0.255394	CREB3L3|MTCL1|DPY30	http://amigo.geneontology.org/amigo/term/GO:0042803
Z disc	Gene Ontology	GO:0030018	1	75	0.259766	PPP1R12A	http://amigo.geneontology.org/amigo/term/GO:0030018
endoplasmic reticulum to Golgi vesicle-mediated transport	Gene Ontology	GO:0006888	1	76	0.261811	SPAST	http://amigo.geneontology.org/amigo/term/GO:0006888
regulation of apoptotic process	Gene Ontology	GO:0042981	1	77	0.264333	DFFA	http://amigo.geneontology.org/amigo/term/GO:0042981
transmembrane receptor protein tyrosine kinase signaling pathway	Gene Ontology	GO:0007169	1	78	0.266836	LYN	http://amigo.geneontology.org/amigo/term/GO:0007169
positive regulation of cell population proliferation	Gene Ontology	GO:0008284	2	286	0.267531	HSF1|SLC25A33	http://amigo.geneontology.org/amigo/term/GO:0008284
microtubule cytoskeleton	Gene Ontology	GO:0015630	1	81	0.274238	SPAST	http://amigo.geneontology.org/amigo/term/GO:0015630
hormone activity	Gene Ontology	GO:0005179	1	82	0.275631	TSHB	http://amigo.geneontology.org/amigo/term/GO:0005179
mRNA processing	Gene Ontology	GO:0006397	1	83	0.277	HSF1	http://amigo.geneontology.org/amigo/term/GO:0006397
presynapse	Gene Ontology	GO:0098793	1	86	0.283567	SNCB	http://amigo.geneontology.org/amigo/term/GO:0098793
calcium ion transmembrane transport	Gene Ontology	GO:0070588	1	89	0.291033	TMEM37	http://amigo.geneontology.org/amigo/term/GO:0070588
nervous system development	Gene Ontology	GO:0007399	1	90	0.292229	NDUFV2	http://amigo.geneontology.org/amigo/term/GO:0007399
protein ubiquitination	Gene Ontology	GO:0016567	2	311	0.292229	AMFR|RNF145	http://amigo.geneontology.org/amigo/term/GO:0016567
glucose homeostasis	Gene Ontology	GO:0042593	1	91	0.293418	SIRT6	http://amigo.geneontology.org/amigo/term/GO:0042593
cell population proliferation	Gene Ontology	GO:0008283	1	91	0.293418	BOP1	http://amigo.geneontology.org/amigo/term/GO:0008283
protein dephosphorylation	Gene Ontology	GO:0006470	1	94	0.298446	PPP1R12A	http://amigo.geneontology.org/amigo/term/GO:0006470
protein homooligomerization	Gene Ontology	GO:0051260	1	96	0.302322	SPAST	http://amigo.geneontology.org/amigo/term/GO:0051260
transcription regulatory region sequence-specific DNA binding	Gene Ontology	GO:0000976	1	97	0.304382	ZFHX4	http://amigo.geneontology.org/amigo/term/GO:0000976
negative regulation of canonical Wnt signaling pathway	Gene Ontology	GO:0090090	1	98	0.305416	AMFR	http://amigo.geneontology.org/amigo/term/GO:0090090
homophilic cell adhesion via plasma membrane adhesion molecules	Gene Ontology	GO:0007156	1	98	0.305416	CDHR2	http://amigo.geneontology.org/amigo/term/GO:0007156
lipid binding	Gene Ontology	GO:0008289	1	98	0.305416	DBI	http://amigo.geneontology.org/amigo/term/GO:0008289
negative regulation of gene expression	Gene Ontology	GO:0010629	1	99	0.306975	PLAG1	http://amigo.geneontology.org/amigo/term/GO:0010629
ribonucleoprotein complex	Gene Ontology	GO:1990904	1	99	0.306975	HSF1	http://amigo.geneontology.org/amigo/term/GO:1990904
signaling receptor activity	Gene Ontology	GO:0038023	1	102	0.311542	AMFR	http://amigo.geneontology.org/amigo/term/GO:0038023
chemical synaptic transmission	Gene Ontology	GO:0007268	1	102	0.311542	SNCB	http://amigo.geneontology.org/amigo/term/GO:0007268
centriole	Gene Ontology	GO:0005814	1	102	0.311542	NIN	http://amigo.geneontology.org/amigo/term/GO:0005814
structural molecule activity	Gene Ontology	GO:0005198	1	105	0.318159	SNTG1	http://amigo.geneontology.org/amigo/term/GO:0005198
vesicle-mediated transport	Gene Ontology	GO:0016192	1	107	0.322131	KIF1B	http://amigo.geneontology.org/amigo/term/GO:0016192
fibrillar center	Gene Ontology	GO:0001650	1	108	0.324096	PEX14	http://amigo.geneontology.org/amigo/term/GO:0001650
regulation of cell population proliferation	Gene Ontology	GO:0042127	1	109	0.326047	LYN	http://amigo.geneontology.org/amigo/term/GO:0042127
protein kinase activity	Gene Ontology	GO:0004672	1	110	0.327983	MOS	http://amigo.geneontology.org/amigo/term/GO:0004672
heart development	Gene Ontology	GO:0007507	1	113	0.333708	MAP2K2	http://amigo.geneontology.org/amigo/term/GO:0007507
protein autophosphorylation	Gene Ontology	GO:0046777	1	113	0.333708	ATR	http://amigo.geneontology.org/amigo/term/GO:0046777
calmodulin binding	Gene Ontology	GO:0005516	1	114	0.335589	CAMK1D	http://amigo.geneontology.org/amigo/term/GO:0005516
protein C-terminus binding	Gene Ontology	GO:0008022	1	117	0.341735	SNTG1	http://amigo.geneontology.org/amigo/term/GO:0008022
membrane raft	Gene Ontology	GO:0045121	1	123	0.351313	LYN	http://amigo.geneontology.org/amigo/term/GO:0045121
lamellipodium	Gene Ontology	GO:0030027	1	124	0.353059	ITSN1	http://amigo.geneontology.org/amigo/term/GO:0030027
protein-containing complex binding	Gene Ontology	GO:0044877	1	126	0.357115	LYN	http://amigo.geneontology.org/amigo/term/GO:0044877
translation	Gene Ontology	GO:0006412	1	128	0.360522	RPS20	http://amigo.geneontology.org/amigo/term/GO:0006412
trans-Golgi network	Gene Ontology	GO:0005802	1	128	0.360522	DPY30	http://amigo.geneontology.org/amigo/term/GO:0005802
defense response to virus	Gene Ontology	GO:0051607	1	130	0.364058	IFNAR2	http://amigo.geneontology.org/amigo/term/GO:0051607
DNA-binding transcription factor activity, RNA polymerase II-specific	Gene Ontology	GO:0000981	2	389	0.364058	ZFHX4|CAMTA1	http://amigo.geneontology.org/amigo/term/GO:0000981
integral component of plasma membrane	Gene Ontology	GO:0005887	3	677	0.367389	IFNAR2|TSPAN2|SLC28A2	http://amigo.geneontology.org/amigo/term/GO:0005887
protein domain specific binding	Gene Ontology	GO:0019904	1	144	0.387944	TFDP2	http://amigo.geneontology.org/amigo/term/GO:0019904
positive regulation of cell migration	Gene Ontology	GO:0030335	1	144	0.387944	LYN	http://amigo.geneontology.org/amigo/term/GO:0030335
cell division	Gene Ontology	GO:0051301	1	144	0.387944	CENPS	http://amigo.geneontology.org/amigo/term/GO:0051301
enzyme binding	Gene Ontology	GO:0019899	1	147	0.393703	DUOXA2	http://amigo.geneontology.org/amigo/term/GO:0019899
signal transduction	Gene Ontology	GO:0007165	2	432	0.403402	MOS|PPP1R12A	http://amigo.geneontology.org/amigo/term/GO:0007165
receptor complex	Gene Ontology	GO:0043235	1	155	0.405155	EBI3	http://amigo.geneontology.org/amigo/term/GO:0043235
structural constituent of ribosome	Gene Ontology	GO:0003735	1	156	0.40588	RPS20	http://amigo.geneontology.org/amigo/term/GO:0003735
actin cytoskeleton	Gene Ontology	GO:0015629	1	156	0.40588	PPP1R12A	http://amigo.geneontology.org/amigo/term/GO:0015629
positive regulation of apoptotic process	Gene Ontology	GO:0043065	1	159	0.410625	CAMK1D	http://amigo.geneontology.org/amigo/term/GO:0043065
transcription coactivator activity	Gene Ontology	GO:0003713	1	163	0.417269	RERE	http://amigo.geneontology.org/amigo/term/GO:0003713
cell migration	Gene Ontology	GO:0016477	1	165	0.419866	DOCK5	http://amigo.geneontology.org/amigo/term/GO:0016477
transcription factor binding	Gene Ontology	GO:0008134	1	169	0.426981	TFDP2	http://amigo.geneontology.org/amigo/term/GO:0008134
multicellular organism development	Gene Ontology	GO:0007275	1	172	0.432069	GATM	http://amigo.geneontology.org/amigo/term/GO:0007275
axon	Gene Ontology	GO:0030424	1	173	0.43329	KIF1B	http://amigo.geneontology.org/amigo/term/GO:0030424
mitochondrion	Gene Ontology	GO:0005739	3	774	0.433809	SUCLG2|NDUFV2|GATM	http://amigo.geneontology.org/amigo/term/GO:0005739
magnesium ion binding	Gene Ontology	GO:0000287	1	190	0.459766	SUCLG2	http://amigo.geneontology.org/amigo/term/GO:0000287
inflammatory response	Gene Ontology	GO:0006954	1	190	0.459766	TSPAN2	http://amigo.geneontology.org/amigo/term/GO:0006954
apical plasma membrane	Gene Ontology	GO:0016324	1	192	0.462612	CDHR2	http://amigo.geneontology.org/amigo/term/GO:0016324
cytoplasmic vesicle	Gene Ontology	GO:0031410	1	194	0.464697	KIF1B	http://amigo.geneontology.org/amigo/term/GO:0031410
GTPase activator activity	Gene Ontology	GO:0005096	1	194	0.464697	DOCK5	http://amigo.geneontology.org/amigo/term/GO:0005096
ubiquitin-dependent protein catabolic process	Gene Ontology	GO:0006511	1	197	0.469228	AMFR	http://amigo.geneontology.org/amigo/term/GO:0006511
neuron projection	Gene Ontology	GO:0043005	1	202	0.475654	KIF1B	http://amigo.geneontology.org/amigo/term/GO:0043005
oxidation-reduction process	Gene Ontology	GO:0055114	2	516	0.477008	SORD|STEAP3	http://amigo.geneontology.org/amigo/term/GO:0055114
ubiquitin protein ligase binding	Gene Ontology	GO:0031625	1	213	0.492644	RALB	http://amigo.geneontology.org/amigo/term/GO:0031625
DNA-binding transcription repressor activity, RNA polymerase II-specific	Gene Ontology	GO:0001227	1	218	0.500065	SCRT1	http://amigo.geneontology.org/amigo/term/GO:0001227
positive regulation of GTPase activity	Gene Ontology	GO:0043547	1	222	0.505741	DOCK5	http://amigo.geneontology.org/amigo/term/GO:0043547
nucleolus	Gene Ontology	GO:0005730	2	551	0.508952	NIN|PPP1R12A	http://amigo.geneontology.org/amigo/term/GO:0005730
innate immune response	Gene Ontology	GO:0045087	1	225	0.508952	LYN	http://amigo.geneontology.org/amigo/term/GO:0045087
nuclear body	Gene Ontology	GO:0016604	1	226	0.509747	SCRT1	http://amigo.geneontology.org/amigo/term/GO:0016604
negative regulation of cell population proliferation	Gene Ontology	GO:0008285	1	228	0.512102	SIRT6	http://amigo.geneontology.org/amigo/term/GO:0008285
nucleic acid binding	Gene Ontology	GO:0003676	1	235	0.522144	SCAPER	http://amigo.geneontology.org/amigo/term/GO:0003676
external side of plasma membrane	Gene Ontology	GO:0009897	1	236	0.522868	EBI3	http://amigo.geneontology.org/amigo/term/GO:0009897
RNA polymerase II cis-regulatory region sequence-specific DNA binding	Gene Ontology	GO:0000978	2	581	0.533808	ZFHX4|PLAG1	http://amigo.geneontology.org/amigo/term/GO:0000978
protein phosphorylation	Gene Ontology	GO:0006468	1	245	0.534763	MOS	http://amigo.geneontology.org/amigo/term/GO:0006468
GTPase activity	Gene Ontology	GO:0003924	1	255	0.548503	RALB	http://amigo.geneontology.org/amigo/term/GO:0003924
negative regulation of apoptotic process	Gene Ontology	GO:0043066	1	256	0.549096	CAMK1D	http://amigo.geneontology.org/amigo/term/GO:0043066
positive regulation of transcription, DNA-templated	Gene Ontology	GO:0045893	1	266	0.562308	ZFHX4	http://amigo.geneontology.org/amigo/term/GO:0045893
intracellular signal transduction	Gene Ontology	GO:0035556	1	267	0.562832	LYN	http://amigo.geneontology.org/amigo/term/GO:0035556
nuclear chromatin	Gene Ontology	GO:0000790	1	285	0.585205	DFFA	http://amigo.geneontology.org/amigo/term/GO:0000790
protein-containing complex	Gene Ontology	GO:0032991	1	291	0.592052	LYN	http://amigo.geneontology.org/amigo/term/GO:0032991
nuclear speck	Gene Ontology	GO:0016607	1	299	0.600334	PLAG1	http://amigo.geneontology.org/amigo/term/GO:0016607
protein kinase binding	Gene Ontology	GO:0019901	1	305	0.606814	PPP1R12A	http://amigo.geneontology.org/amigo/term/GO:0019901
cell differentiation	Gene Ontology	GO:0030154	1	312	0.61434	LYN	http://amigo.geneontology.org/amigo/term/GO:0030154
cell surface	Gene Ontology	GO:0009986	1	325	0.628611	DUOX1	http://amigo.geneontology.org/amigo/term/GO:0009986
RNA binding	Gene Ontology	GO:0003723	1	422	0.723052	RPS20	http://amigo.geneontology.org/amigo/term/GO:0003723
extracellular region	Gene Ontology	GO:0005576	1	454	0.748079	CORT	http://amigo.geneontology.org/amigo/term/GO:0005576
extracellular space	Gene Ontology	GO:0005615	2	952	0.78255	TSHB|MTCL1	http://amigo.geneontology.org/amigo/term/GO:0005615
regulation of transcription by RNA polymerase II	Gene Ontology	GO:0006357	1	557	0.814601	TFDP2	http://amigo.geneontology.org/amigo/term/GO:0006357
metal ion binding	Gene Ontology	GO:0046872	2	1164	0.866449	GNAO1|NDUFV2	http://amigo.geneontology.org/amigo/term/GO:0046872
G protein-coupled receptor signaling pathway	Gene Ontology	GO:0007186	1	736	0.890918	TSHB	http://amigo.geneontology.org/amigo/term/GO:0007186

## Sheet: Table S8
Supplementary Table 8. QTL traits of ROH islands candidate genes in Crossbred beef cattle.
Chrom	Starting position	Ending position	Gene	QTL Association	QTL Trait
14	595675	635177	DGAT1	Meat and Carcass	Lean meat yield
14	595675	635177	DGAT1	Production	Length of productive life
14	595675	635177	DGAT1	Production	Lifetime profit index
14	20603754	20685574	SNTG1	Production	Body height
14	20691806	20733447	SNTG1	Meat and Carcass	Subcutaneous fat thickness
14	22804326	22821457	XKR4	Meat and Carcass	Carcass weight
14	22804326	22821457	XKR4	Meat and Carcass	Longissimus muscle area
14	22830562	22934440	XKR4	Meat and Carcass	Carcass weight
14	22830562	22934440	XKR4	Meat and Carcass	Subcutaneous fat thickness
14	22830562	22934440	XKR4	Production	Average daily gain
14	22830562	22934440	XKR4	Production	Body height
14	22830562	22934440	XKR4	Production	Body weight
14	22830562	22934440	XKR4	Production	Body weight gain
14	22830562	22934440	XKR4	Production	Metabolic body weight
14	22980711	23113513	TMEM68	Meat and Carcass	Carcass weight
14	22980711	23113513	TMEM68	Meat and Carcass	Hindshank weight
14	22980711	23113513	TMEM68	Meat and Carcass	Subcutaneous fat thickness
14	22980711	23113513	TMEM68	Production	Body height
14	22980711	23113513	TMEM68	Production	Body weight
14	22980711	23113513	TMEM68	Production	Metabolic body weight
14	23133381	23198016	LYN	Production	Average daily gain
14	23133381	23198016	LYN	Production	Metabolic body weight
14	23203443	23357853	LYN	Meat and Carcass	Biceps brachii weight
14	23203443	23357853	LYN	Meat and Carcass	Carcass weight
14	23203443	23357853	LYN	Meat and Carcass	Fat thickness at the 12th rib
14	23203443	23357853	LYN	Meat and Carcass	Hindshank weight
14	23203443	23357853	LYN	Meat and Carcass	Intramuscular fat
14	23203443	23357853	LYN	Meat and Carcass	Longissimus muscle area
14	23203443	23357853	LYN	Meat and Carcass	Marbling score
14	23203443	23357853	LYN	Meat and Carcass	Quadriceps weight
14	23203443	23357853	LYN	Production	Average daily gain
14	23203443	23357853	LYN	Production	Body circumference
14	23203443	23357853	LYN	Production	Body height
14	23203443	23357853	LYN	Production	Body weight
14	23203443	23357853	LYN	Production	Dry matter intake
14	23203443	23357853	LYN	Production	Growth index
14	23203443	23357853	LYN	Production	Metabolic body weight
14	23369282	23401491	PLAG1	Meat and Carcass	Carcass weight
14	23369282	23401491	PLAG1	Meat and Carcass	Longissimus muscle area
14	23369282	23401491	PLAG1	Production	Average daily gain
14	23369282	23401491	PLAG1	Production	Dry matter intake
14	23369282	23401491	PLAG1	Production	Metabolic body weight
14	40043631	40071345	ZFHX4	Meat and Carcass	Carcass weight
16	43115240	43202128	PGD	Reproduction	Interval to first estrus after calving

## Sheet: Table S9
Supplementary Table 9. The gene annotation results of high-frequency segments of Angus.
Chrom	Starting position	Ending position	Frequency	iHS	Gene
23	26337283	26338166	1	4.07126	LOC101903211
5	107479672	107512316	1	3.88504	TRNAE-CUC
4	34953864	35071056	0.973684	5.59214	TRNAC-GCA
3	49737471	49738335	0.973684	5.16338	BCAR3
6	30869913	30891849	0.973684	4.57003	GRID2
3	49737471	49738335	0.973684	4.39325	LOC112445987
25	2462392	2481189	0.973684	4.39018	MMP25
25	2462392	2481189	0.973684	4.39018	LOC112444326
5	74287660	74291026	0.973684	4.29081	LOC786352
5	74312077	74315433	0.973684	4.29081	LOC515697
21	31990962	32019918	0.973684	4.13935	SCAPER
1	138640499	138642123	0.973684	4.12381	NEK11
8	15710936	15710996	0.973684	4.07817	LINGO2
17	1840826	1860391	0.973684	3.94864	TLL1
22	11485405	11550096	0.973684	3.84786	DLEC1
24	45824365	45824482	0.973684	3.79619	PSTPIP2
3	45652100	45666967	0.973684	3.68987	DPYD
5	87775636	87782065	0.973684	3.2898	C2CD5
18	43549442	43604502	0.947368	5.305	TRNAT-AGU
1	126885048	126908310	0.947368	5.04735	TFDP2
12	73138078	73139576	0.947368	4.81771	DNAJC3
5	57733574	57748960	0.947368	4.79051	LOC618816
5	74473859	74484442	0.947368	4.53692	LOC788334
5	74468345	74471391	0.947368	4.53692	LOC518495
29	34738755	34757927	0.947368	4.50859	NTM
11	55413696	55415194	0.947368	4.42818	CTNNA2
25	2410537	2456464	0.947368	4.39018	THOC6
25	2410537	2456464	0.947368	4.39018	BICDL2
25	2410537	2456464	0.947368	4.39018	HCFC1R1
25	2410537	2456464	0.947368	4.39018	CLDN9
25	2410537	2456464	0.947368	4.39018	CLDN6
25	2410537	2456464	0.947368	4.39018	TNFRSF12A
17	13917142	13968336	0.947368	4.24101	TRNAG-UCC
1	126427770	126429771	0.947368	4.24101	PLS1
1	126391688	126416178	0.947368	4.24101	LOC100847999
4	97293786	97295225	0.947368	4.09765	EXOC4
23	26328514	26329528	0.947368	4.03693	LOC107131258
22	11395277	11484929	0.947368	3.84786	PLCD1
1	138189037	138191272	0.947368	3.83934	CPNE4
22	15399756	15409960	0.947368	3.82809	ANO10
13	73365655	73383531	0.947368	3.81392	STK4
14	40048811	40075232	0.947368	3.45296	ZFHX4
25	2481352	2496349	0.947368	3.44928	IL32
17	1904748	1940145	0.947368	3.40411	MAP9
28	16771523	16777025	0.947368	3.33798	RHOBTB1
1	126472805	126575831	0.947368	3.20693	ATR
1	126263751	126263751	0.947368	3.11883	TRPC1
24	45566107	45567982	0.947368	2.97809	SIGLEC15
21	42085123	42088613	0.921053	5.15303	NUBPL
1	126808089	126828284	0.921053	5.04735	GK5
3	89732091	89735803	0.921053	4.92724	TRNAW-CCA
29	23725996	23727249	0.921053	4.86193	NELL1
5	57691586	57725626	0.921053	4.79051	LOC615284
1	138543314	138581188	0.921053	4.78681	NUDT16
24	8231095	8231095	0.921053	4.78081	CCDC102B
5	113769110	113771091	0.921053	4.74081	PACSIN2
25	40191556	40196160	0.921053	4.61808	SDK1
1	126684132	126721428	0.921053	4.30735	XRN1
23	13503144	13548413	0.921053	4.27839	KIF6
14	27555665	27558781	0.921053	4.25089	NKAIN3
2	71110514	71111518	0.921053	4.24606	C2H2orf76
2	71260582	71260712	0.921053	4.24606	SCTR
10	7927167	7928128	0.921053	4.21814	IQGAP2
10	7594710	7651069	0.921053	4.21814	LOC101904831
11	41461801	41469854	0.921053	4.1418	LOC107132926
1	129553197	129566859	0.921053	4.02026	RBP1
2	19104663	19105723	0.921053	3.94391	PDE11A
20	29152996	29155966	0.921053	3.90416	HCN1
10	30911038	30912020	0.921053	3.89603	DPH6
1	85119562	85188127	0.921053	3.84754	TRNAR-UCU
5	74500932	74502745	0.921053	3.80872	LOC524576
3	49511984	49539843	0.921053	3.78356	ABCA4
5	57691586	57725626	0.921053	3.66569	LOC100847112
3	49646511	49670783	0.921053	3.65266	LOC112445876
19	16872633	16881026	0.921053	3.6179	ASIC2
7	31034668	31040824	0.921053	3.59973	SNX2
25	5236040	5236805	0.921053	3.51918	RBFOX1
25	2504785	2506611	0.921053	3.44928	LOC100139916
2	71054442	71054460	0.921053	3.33878	STEAP3
23	20071901	20072028	0.921053	3.29153	ADGRF5
1	110737600	110737633	0.921053	3.18392	LEKR1
9	74435882	74437767	0.921053	3.00853	MAP7
5	114058307	114067973	0.921053	2.99504	SCUBE1
27	26669553	26669818	0.921053	2.99325	RBPMS
10	79825003	79825144	0.921053	2.95719	RAD51B
19	21027691	21046410	0.921053	2.59368	SSH2
24	39318478	39320834	0.921053	2.582	LOC100847357
29	5205521	5214140	0.921053	2.33686	TRIM77
1	41919593	41921720	0.894737	5.46746	EPHA6
26	46804407	46808344	0.894737	4.96993	DOCK1
12	73047584	73048138	0.894737	4.81771	DZIP1
3	54442365	54442682	0.894737	4.80105	GBP4
1	138465571	138508664	0.894737	4.78681	LOC104971058
29	27847700	27868866	0.894737	4.76043	LOC513914
5	113653407	113653442	0.894737	4.74081	ARFGAP3
12	73291173	73338199	0.894737	4.57258	UGGT2
26	20076873	20086523	0.894737	4.53938	HPSE2
21	44968672	44991045	0.894737	4.51792	TRNAY-GUA
1	32886533	33025445	0.894737	4.43282	CADM2
5	18579256	18579636	0.894737	4.37557	LOC104972350
17	36650195	36652193	0.894737	4.33844	FSTL5
12	25773405	25774931	0.894737	4.30119	NBEA
1	91836675	91840215	0.894737	4.28195	NAALADL2
6	114188623	114199991	0.894737	4.2161	AFAP1
18	2141121	2166714	0.894737	4.18664	MLKL
7	60210262	60224357	0.894737	4.14759	LOC112447452
12	65786883	65811722	0.894737	4.1059	GPC5
6	95040949	95062658	0.894737	4.10076	CFAP299
18	9298874	9305359	0.894737	4.04965	CDH13
9	97756838	97787423	0.894737	3.9957	PRKN
14	53319996	53360475	0.894737	3.98763	TRNAE-UUC
4	57093387	57104288	0.894737	3.97613	IMMP2L
3	88562269	88621793	0.894737	3.96184	DAB1
13	7767031	7769827	0.894737	3.93198	MACROD2
9	60699211	60706565	0.894737	3.92121	ANKRD6
6	8863411	8863530	0.894737	3.85638	LOC104972658
29	11067318	11105747	0.894737	3.85465	DLG2
2	22959448	22987418	0.894737	3.83011	TRNAA-UGC
8	52165653	52165686	0.894737	3.82893	PCSK5
11	2423745	2425600	0.894737	3.81328	ITPRIPL1
15	2262143	2270270	0.894737	3.68964	GRIA4
7	11038360	11038624	0.894737	3.65954	LOC112447333
3	68486207	68491790	0.894737	3.65627	ST6GALNAC3
2	31115165	31117346	0.894737	3.62694	SCN3A
24	49824102	49826579	0.894737	3.54105	MYO5B
23	20675099	20676221	0.894737	3.5271	CD2AP
18	5847291	5856064	0.894737	3.49094	WWOX
23	4838735	4840609	0.894737	3.48603	HMGCLL1
23	25842549	25843508	0.894737	3.47638	BOLA-DRA
29	5214157	5249062	0.894737	3.44199	LOC100139585
29	5214157	5249062	0.894737	3.44199	TRIM64
25	1739962	1740051	0.894737	3.42105	BRICD5
25	1739962	1740051	0.894737	3.42105	MLST8
3	13501987	13502243	0.894737	3.41362	LOC101906408
15	31403849	31404069	0.894737	3.36999	GRIK4
24	45832683	45832683	0.894737	3.35056	LOC104975781
14	51008395	51009151	0.894737	3.30864	LOC112449527
7	14364548	14373553	0.894737	3.27303	ZNF266
7	14295882	14295940	0.894737	3.27303	LOC100139345
7	21716421	21724706	0.894737	3.20964	IL13
7	21716421	21724706	0.894737	3.20964	LOC112447377
23	9154143	9154993	0.894737	3.20268	TCP11
4	27433263	27433263	0.894737	3.15906	HDAC9
1	142332543	142334488	0.894737	3.15522	UMODL1
4	5956256	5956256	0.894737	3.09343	ZPBP
5	107388044	107388935	0.894737	3.08425	B4GALNT3
26	19622560	19638640	0.894737	3.0387	LOC112444537
26	19622560	19638640	0.894737	3.0387	LOC112444538
15	65813413	65813413	0.894737	2.99063	SLC1A2
24	35562067	35588062	0.894737	2.9769	LOC112444211
24	35562067	35588062	0.894737	2.9769	ENOSF1
2	33988548	33998472	0.894737	2.94586	KCNH7
14	1917219	1917752	0.894737	2.93593	TSNARE1
7	9609056	9615498	0.894737	2.93016	LOC100847301
16	79559119	79571574	0.894737	2.85202	KIF21B
9	26033125	26061877	0.894737	2.77866	TPD52L1
1	149197400	149197933	0.894737	2.71565	HLCS
13	77368181	77375480	0.894737	2.65345	ZNFX1
4	65714070	65721788	0.894737	2.63335	GARS
25	19934253	19936637	0.894737	2.62809	EEF2K
5	113549158	113549681	0.894737	2.60429	A4GALT
5	28235267	28242049	0.894737	2.58341	SCN8A
24	39305794	39318473	0.894737	2.582	TMEM200C
5	28021179	28065377	0.894737	2.20568	LOC112446637
5	28021179	28065377	0.894737	2.20568	FIGNL2

## Sheet: Table S10
Supplementary Table 10. The gene annotation results of high-frequency segments of Holstein.
Chrom	Starting position	Ending position	Frequency	iHS	Gene
10	23094638	23094670	0.842105	4.15359	LOC100336282
29	17754529	17756280	0.789474	3.54108	GAB2
22	15149681	15149681	0.763158	3.86584	LOC104975507
25	30321500	30337033	0.763158	3.39972	AUTS2
16	59614086	59617573	0.736842	4.25095	RASAL2
19	1396835	1417854	0.736842	3.10785	CA10
25	37367221	37371081	0.710526	4.93801	TRNAG-CCC
12	13791190	13793105	0.710526	4.60455	ENOX1
25	25352474	25353127	0.710526	3.87555	GSG1L
22	23588182	23603656	0.710526	3.69258	CNTN4
29	20142630	20165615	0.710526	3.38527	LUZP2
29	17839463	17845139	0.710526	3.1228	USP35
5	106554863	106597709	0.710526	3.07313	TSPAN9
29	16987149	17015532	0.684211	4.31004	TENM4
3	73428393	73431561	0.684211	4.12511	NEGR1
2	36262889	36280658	0.684211	4.01216	PLA2R1
6	12437018	12446793	0.684211	3.19434	ANK2
29	17820947	17839451	0.684211	3.1228	LOC782057
4	60993256	60994177	0.684211	2.92644	EEPD1
25	19858739	19867906	0.684211	2.52588	SDR42E2
19	47450960	47464019	0.657895	5.59214	TRNAC-GCA
29	24027222	24029744	0.657895	4.86193	NELL1
23	29892448	29895572	0.657895	4.24827	OR2W1
13	21406128	21410723	0.657895	3.86548	PLXDC2
24	20510166	20531477	0.657895	3.75438	FHOD3
22	40224983	40227025	0.657895	3.68133	FHIT
19	16166383	16176635	0.657895	3.6179	ASIC2
20	63922491	63931089	0.657895	2.90382	SEMA5A
5	109422473	109444003	0.657895	2.68949	LGALS2
5	109422473	109444003	0.657895	2.68949	CDC42EP1
4	20484929	20486146	0.631579	4.62087	VWDE
28	8335122	8335126	0.631579	4.29798	GNG4
23	29923382	29923697	0.631579	4.24827	LOC112443742
18	9909039	9953220	0.631579	4.04965	CDH13
14	44322749	44323983	0.631579	3.95945	PAG1
2	28843450	28854921	0.631579	3.87361	B3GALT1
22	15117888	15125068	0.631579	3.86584	LOC104975505
18	8344185	8344480	0.631579	3.49635	PLCG2
5	72292681	72299317	0.631579	3.35861	LARGE1
2	14559209	14560206	0.631579	3.05637	PPP1R1C
22	50117007	50117007	0.631579	2.874	GNAI2
9	41379998	41380289	0.605263	5.49783	LOC112448041
1	41583335	41587914	0.605263	5.46746	EPHA6
14	37372182	37375714	0.605263	4.76493	LOC112449517
1	33931292	33934491	0.605263	4.43282	CADM2
7	48853852	48856064	0.605263	4.26925	SPOCK1
4	23123640	23123779	0.605263	4.08981	DGKB
18	1023366	1024335	0.605263	4.02682	LOC101902240
27	6483266	6483413	0.605263	3.94932	LOC101907227
1	42271260	42276524	0.605263	3.91505	GABRR3
8	81630556	81630688	0.605263	3.90601	FANCC
16	40464582	40478318	0.605263	3.80229	LOC112441831
23	28056147	28056553	0.605263	3.75587	LOC616942
5	117105044	117105382	0.605263	3.63966	TBC1D22A
4	112777135	112796439	0.605263	3.52837	ZNF775
25	40328726	40341739	0.605263	3.45486	LOC107131851
5	111874237	111876562	0.605263	3.29921	MKL1
16	62848323	62849039	0.605263	3.18629	CACNA1E
25	41042322	41042322	0.605263	3.12481	MAD1L1
4	19960765	19987219	0.605263	3.1229	THSD7A
29	17853957	17884183	0.605263	3.1228	KCTD21
8	26321202	26338303	0.605263	3.03894	ADAMTSL1
18	12086773	12090150	0.605263	2.98246	LOC112442266
25	17141009	17168138	0.605263	2.85274	VPS35L
5	114242958	114243998	0.605263	2.77635	MPPED1
5	110410027	110437081	0.605263	2.75383	NPTXR
25	37834878	37840620	0.605263	2.69435	LMTK2
14	37157415	37161900	0.605263	2.41188	UBE2W
11	5592201	5623157	0.605263	2.38948	LOC112448743
11	5592201	5623157	0.605263	2.38948	PDCL3
3	97463766	97470166	0.578947	4.4992	AGBL4
2	84948535	84953717	0.578947	4.36685	HECW2
9	48464066	48465928	0.578947	4.27001	GRIK2
4	113347224	113350518	0.578947	4.25281	LOC530077
9	35925815	35928066	0.578947	4.21904	LOC104969525
8	15984180	15988506	0.578947	4.07817	LINGO2
7	43217633	43258641	0.578947	3.98763	TRNAE-UUC
7	51895957	51897188	0.578947	3.98199	PCDHA13
29	10864662	10864966	0.578947	3.85465	DLG2
5	10184713	10188190	0.578947	3.63783	PTPRQ
4	112796441	112834700	0.578947	3.52837	LOC112446454
4	114844616	114861140	0.578947	3.41862	KMT2C
28	16183933	16188779	0.578947	3.39094	ANK3
5	111796403	111805539	0.578947	3.25341	LOC112446775
7	9861196	9864322	0.578947	3.18067	LOC788031
5	110153262	110225179	0.578947	3.16928	KDELR3
5	110153262	110225179	0.578947	3.16928	DDX17
5	110491949	110508415	0.578947	3.10355	MIR2285M-4
5	114082692	114105172	0.578947	2.99504	SCUBE1
8	73808407	73812247	0.578947	2.33879	DPYSL2

[truncated: 1 more sheets: Table S11]
